# Supplementary material for: Construction of a prognostic signature associated with liver metastases for prognosis and immune response prediction in colorectal cancer
Source: Front Oncol. 2023 Jul 26;13:1234045. doi: 10.3389/fonc.2023.1234045 (PMC10411999; doi:10.3389/fonc.2023.1234045)
Supplement: Supplementary file 2 [file Table_1.xlsx]

## Sheet: Sheet1
TCGA
	logFC	AveExpr	t	P.Value	FDR	B	sig
OTOP3	-5.93615	0.889763	-38.858	1.05e-175	2.67e-171	390.839	Down
DHRS7C	-4.06409	0.685101	-37.9827	4.67e-171	5.92e-167	380.206	Down
KRT24	-6.55807	0.937732	-36.9905	9.62e-166	8.13e-162	368.045	Down
OTOP2	-10.1168	2.32914	-36.751	1.88e-164	1.19e-160	365.092	Down
LINC00682	-3.53437	0.605101	-33.494	1.19e-146	6.02e-143	324.333	Down
VSTM2A-OT1	-2.78081	0.403862	-33.205	4.74e-145	2e-141	320.665	Down
MMP27	-3.36563	0.620533	-31.3635	8.97e-135	3.25e-131	297.123	Down
CDH3	5.53497	11.0443	31.205	6.96e-134	2.21e-130	295.083	Up
LGI1	-5.68369	1.36754	-30.8992	3.65e-132	1.03e-128	291.144	Down
SLC17A8	-5.34585	1.24479	-30.6762	6.56e-131	1.67e-127	288.268	Down
BEST4	-6.83071	5.38618	-30.6545	8.71e-131	2.01e-127	287.987	Down
CA7	-7.44268	5.29125	-30.2313	2.12e-128	4.48e-125	282.518	Down
KRT80	6.06311	9.65138	30.1809	4.09e-128	7.97e-125	281.866	Up
CHAT	-3.99359	0.794848	-29.9331	1.03e-126	1.86e-123	278.657	Down
AADACL2	-3.8029	0.655312	-29.812	4.97e-126	8.4e-123	277.088	Down
FAM180B	-4.27219	1.09171	-29.4393	6.4e-124	1.01e-120	272.253	Down
LINC00974	-5.08497	1.2994	-28.9943	2.13e-121	3.19e-118	266.471	Down
CMTM5	-4.38145	1.23231	-28.2757	2.58e-117	3.64e-114	257.114	Down
DAO	-5.60289	1.70453	-27.9442	1.99e-115	2.65e-112	252.79	Down
PCSK2	-6.38146	2.00212	-27.6805	6.31e-114	8e-111	249.349	Down
KHDRBS2	-4.20102	1.04706	-27.5871	2.14e-113	2.59e-110	248.131	Down
NGB	-4.79972	1.09607	-27.2659	1.45e-111	1.67e-108	243.935	Down
MAS1L	-3.20798	0.611063	-27.0754	1.77e-110	1.95e-107	241.446	Down
CDH10	-3.38384	0.728968	-26.6922	2.71e-108	2.87e-105	236.436	Down
SGCG	-4.38063	1.31156	-26.6183	7.16e-108	7.26e-105	235.47	Down
RERGL	-5.99785	1.93385	-26.5161	2.74e-107	2.67e-104	234.134	Down
ETV4	4.77534	11.3858	26.4208	9.57e-107	8.99e-104	232.888	Up
VSTM2A	-6.42027	2.22613	-26.2424	9.98e-106	9.04e-103	230.555	Down
LINC00507	-3.57984	0.797924	-26.1261	4.59e-105	4.02e-102	229.035	Down
NPY2R	-4.94264	1.24304	-26.1151	5.31e-105	4.49e-102	228.89	Down
STMN4	-4.63919	1.42362	-25.5498	8.91e-102	7.29e-99	221.498	Down
FAM135B	-5.28412	2.06163	-25.3084	2.12e-100	1.68e-97	218.343	Down
AVPR1B	-3.0871	0.729315	-25.1639	1.41e-99	1.09e-96	216.455	Down
MT1JP	-2.8514	0.674182	-24.9739	1.71e-98	1.28e-95	213.971	Down
PLAC9P1	-2.25209	0.502129	-24.8702	6.66e-98	4.83e-95	212.618	Down
SLC25A34	-4.60431	5.22434	-24.8007	1.66e-97	1.17e-94	211.71	Down
PMP2	-4.78032	1.39114	-24.7321	4.08e-97	2.79e-94	210.814	Down
MS4A10	-4.51626	1.1347	-24.7303	4.18e-97	2.79e-94	210.79	Down
P2RX2	-4.14829	1.47046	-24.5705	3.4e-96	2.21e-93	208.703	Down
TMEFF2	-4.55971	1.53121	-24.5064	7.86e-96	4.99e-93	207.868	Down
ESM1	4.92275	7.29489	24.4059	2.94e-95	1.82e-92	206.556	Up
LINC02490	-4.23544	0.980669	-24.3938	3.44e-95	2.08e-92	206.398	Down
MYOC	-6.7005	1.83333	-24.3426	6.73e-95	3.97e-92	205.73	Down
PHOX2B	-5.25684	1.56945	-24.3305	7.89e-95	4.55e-92	205.572	Down
FEV	-5.30609	1.90864	-24.2085	3.9e-94	2.2e-91	203.982	Down
GPR119	-2.64242	0.525821	-24.1324	1.06e-93	5.82e-91	202.99	Down
GUCA2B	-8.56699	3.98312	-24.0218	4.49e-93	2.42e-90	201.548	Down
WNT2	4.93943	7.52018	23.8677	3.37e-92	1.78e-89	199.541	Up
RXRG	-4.59487	2.26166	-23.866	3.45e-92	1.79e-89	199.517	Down
CLEC3B	-5.03938	6.26869	-23.7887	9.48e-92	4.81e-89	198.512	Down
SPHKAP	-2.97932	0.643567	-23.7373	1.86e-91	9.24e-89	197.842	Down
TCEAL6	-3.17156	0.750456	-23.7172	2.42e-91	1.18e-88	197.581	Down
DUSP21	-1.86604	0.257585	-23.6623	4.95e-91	2.37e-88	196.866	Down
LOC100128006	-4.13864	1.44616	-23.6296	7.59e-91	3.56e-88	196.441	Down
ELANE	-3.83054	1.59713	-23.6152	9.16e-91	4.23e-88	196.253	Down
LINC02000	-3.40102	1.09687	-23.577	1.51e-90	6.84e-88	195.756	Down
ABCG2	-5.36491	6.28547	-23.3468	3.05e-89	1.36e-86	192.764	Down
VEGFD	-4.96312	2.62355	-23.3213	4.25e-89	1.85e-86	192.432	Down
LOC101928134	-2.00439	0.289931	-23.3204	4.3e-89	1.85e-86	192.421	Down
SPIB	-6.17257	5.57308	-23.2476	1.11e-88	4.71e-86	191.474	Down
FOXQ1	5.63033	9.66097	23.2444	1.16e-88	4.82e-86	191.434	Up
PLP1	-6.94579	3.65971	-23.1937	2.25e-88	9.19e-86	190.775	Down
SST	-6.73429	2.84775	-23.0617	1.26e-87	5.06e-85	189.062	Down
CA2	-6.12259	10.0396	-23.0452	1.56e-87	6.17e-85	188.847	Down
TMIGD1	-9.07432	3.87587	-23.042	1.62e-87	6.34e-85	188.806	Down
PGM5-AS1	-4.99005	1.46471	-23.0301	1.9e-87	7.28e-85	188.652	Down
SLC30A10	-6.8249	2.99746	-22.7932	4.15e-86	1.57e-83	185.58	Down
SYT10	-3.87325	1.09576	-22.7671	5.82e-86	2.17e-83	185.242	Down
CADM2	-5.46591	2.00884	-22.7164	1.13e-85	4.14e-83	184.585	Down
PYY	-8.2212	4.06071	-22.6629	2.26e-85	8.18e-83	183.892	Down
LOC107986321	-3.09025	0.677327	-22.608	4.61e-85	1.65e-82	183.182	Down
C2orf88	-4.55109	7.97797	-22.5583	8.79e-85	3.1e-82	182.539	Down
SCGN	-6.42019	3.61339	-22.5491	9.92e-85	3.45e-82	182.419	Down
LOC102724153	-5.19711	2.36423	-22.5218	1.41e-84	4.85e-82	182.066	Down
TEX11	-4.53042	3.48697	-22.46	3.15e-84	1.07e-81	181.267	Down
MAGEE2	-2.86147	0.794599	-22.3996	6.91e-84	2.31e-81	180.486	Down
SULT1A2	-4.57457	5.3259	-22.3629	1.11e-83	3.66e-81	180.013	Down
C6orf223	4.70585	9.65245	22.3559	1.22e-83	3.96e-81	179.922	Up
GALR1	-3.76843	1.11393	-22.2824	3.16e-83	1.01e-80	178.973	Down
TCEAL5	-3.84975	1.22035	-22.2037	8.77e-83	2.78e-80	177.956	Down
CDKN2B-AS1	-6.63731	4.71703	-22.1468	1.83e-82	5.74e-80	177.222	Down
XKR4	-5.10092	2.16934	-22.023	9.11e-82	2.82e-79	175.626	Down
GCNT2	-4.71156	5.60535	-21.9342	2.87e-81	8.78e-79	174.482	Down
ENPP6	-4.14971	3.06102	-21.9071	4.08e-81	1.23e-78	174.133	Down
C2orf71	-2.04895	0.409358	-21.8982	4.58e-81	1.37e-78	174.019	Down
PKIB	-5.02338	7.86292	-21.8785	5.9e-81	1.74e-78	173.766	Down
CMA1	-5.25081	2.04093	-21.8178	1.29e-80	3.77e-78	172.984	Down
ASPA	-4.79716	3.7442	-21.7669	2.5e-80	7.2e-78	172.33	Down
NRXN1	-6.22262	2.69283	-21.7282	4.12e-80	1.17e-77	171.831	Down
LRRC3B	-2.85795	0.812774	-21.7035	5.67e-80	1.6e-77	171.514	Down
CLDN23	-3.51769	9.01622	-21.6461	1.19e-79	3.31e-77	170.776	Down
USP2	-4.44175	6.23957	-21.5535	3.93e-79	1.08e-76	169.587	Down
FRMPD4	-4.16865	1.27177	-21.4139	2.37e-78	6.48e-76	167.796	Down
GRIN2D	4.32934	9.72053	21.3521	5.26e-78	1.42e-75	167.004	Up
ANGPTL5	-3.07548	1.02287	-21.3165	8.31e-78	2.22e-75	166.548	Down
ABCB11	-4.97405	2.23798	-21.2634	1.65e-77	4.35e-75	165.868	Down
ANGPTL7	-5.41046	2.03583	-21.26	1.72e-77	4.5e-75	165.824	Down
LYVE1	-5.28935	6.028	-21.2507	1.94e-77	5.02e-75	165.705	Down
PHOX2A	-3.88076	1.41577	-21.2264	2.65e-77	6.78e-75	165.395	Down
MUSK	-4.6082	2.18928	-21.2025	3.6e-77	9.13e-75	165.089	Down
GLP2R	-4.91129	4.65952	-21.101	1.33e-76	3.33e-74	163.79	Down
TMEM151B	-3.64045	2.35445	-21.09	1.53e-76	3.8e-74	163.65	Down
GFRA2	-4.56889	4.23619	-21.0637	2.14e-76	5.28e-74	163.313	Down
TUBB4A	-4.28832	3.29352	-21.0593	2.26e-76	5.52e-74	163.258	Down
KRTAP13-2	-4.848	1.15651	-21.0421	2.83e-76	6.83e-74	163.037	Down
ARPP21	-3.14605	0.901948	-20.9724	6.91e-76	1.65e-73	162.147	Down
GABRG1	-2.08157	0.377794	-20.9548	8.66e-76	2.05e-73	161.922	Down
GSG1L	-3.20553	1.24526	-20.9533	8.82e-76	2.07e-73	161.904	Down
CNGB1	-3.68443	1.70598	-20.9031	1.68e-75	3.88e-73	161.263	Down
CADM3	-6.38147	4.1583	-20.903	1.68e-75	3.88e-73	161.261	Down
MGAT4C	-3.95497	1.31515	-20.8827	2.18e-75	4.99e-73	161.002	Down
PI16	-6.40268	3.96974	-20.8655	2.72e-75	6.16e-73	160.783	Down
ROPN1	-3.25033	0.973567	-20.8594	2.94e-75	6.6e-73	160.706	Down
PRIMA1	-6.22796	3.80571	-20.8455	3.51e-75	7.82e-73	160.528	Down
MAMDC2	-6.1927	4.44194	-20.7666	9.65e-75	2.13e-72	159.523	Down
RSPO2	-5.42337	3.47181	-20.7568	1.09e-74	2.39e-72	159.399	Down
BMP3	-7.14374	4.74192	-20.7414	1.33e-74	2.89e-72	159.201	Down
SMIM28	-3.31322	0.898534	-20.7379	1.39e-74	2.99e-72	159.157	Down
CASR	-3.36234	1.22644	-20.698	2.32e-74	4.91e-72	158.65	Down
CA1	-9.9542	5.97064	-20.6979	2.32e-74	4.91e-72	158.648	Down
SCARA5	-6.32591	6.22042	-20.6963	2.37e-74	4.97e-72	158.628	Down
SLC5A7	-4.51924	1.47367	-20.656	3.97e-74	8.25e-72	158.114	Down
ABCA8	-6.14433	5.17526	-20.6223	6.1e-74	1.26e-71	157.687	Down
LOC286178	-1.96199	0.473153	-20.5885	9.4e-74	1.92e-71	157.256	Down
SPOCK3	-4.39849	1.41329	-20.577	1.09e-73	2.21e-71	157.11	Down
C2orf40	-5.28696	2.92188	-20.5754	1.11e-73	2.24e-71	157.089	Down
AQP8	-9.12455	6.0394	-20.4994	2.93e-73	5.85e-71	156.125	Down
PIRT	-5.3048	2.80912	-20.4979	2.99e-73	5.92e-71	156.105	Down
ZNF575	-2.40782	6.82634	-20.4797	3.77e-73	7.41e-71	155.874	Down
MAL	-4.44914	3.70669	-20.4765	3.92e-73	7.66e-71	155.834	Down
ST8SIA3	-3.71058	1.17417	-20.4598	4.86e-73	9.4e-71	155.622	Down
MAB21L1	-3.95692	1.86608	-20.4282	7.27e-73	1.4e-70	155.22	Down
RIMS4	-4.82925	2.03335	-20.3845	1.27e-72	2.42e-70	154.665	Down
LOC105375009	-3.21677	1.03222	-20.3277	2.62e-72	4.95e-70	153.946	Down
MT1M	-5.77682	5.74566	-20.3071	3.4e-72	6.38e-70	153.685	Down
ASTN1	-4.50552	1.84744	-20.3059	3.45e-72	6.44e-70	153.669	Down
ELAVL3	-3.49409	1.4181	-20.2879	4.34e-72	8.03e-70	153.442	Down
LINC02268	-2.54758	0.682181	-20.2362	8.38e-72	1.54e-69	152.787	Down
SLC7A14	-4.78087	1.80045	-20.2095	1.18e-71	2.15e-69	152.448	Down
PKHD1L1	-4.71478	2.94356	-20.1926	1.46e-71	2.64e-69	152.236	Down
GCG	-7.83442	3.44938	-20.1839	1.63e-71	2.93e-69	152.124	Down
KRT27	-2.06888	0.488614	-20.1606	2.19e-71	3.91e-69	151.83	Down
FRMD6-AS2	-2.71813	0.671422	-20.1557	2.33e-71	4.13e-69	151.769	Down
LINC02023	-4.82829	1.9031	-20.0817	5.96e-71	1.05e-68	150.833	Down
PLD5	-3.13251	0.941877	-20.0649	7.38e-71	1.29e-68	150.621	Down
CLDN1	4.17788	11.0936	20.0352	1.08e-70	1.87e-68	150.245	Up
GUCA2A	-7.06986	7.92438	-20.0328	1.11e-70	1.91e-68	150.215	Down
CTNND2	-4.40916	2.49867	-20.0303	1.15e-70	1.96e-68	150.183	Down
TMEM100	-4.95703	4.3221	-19.8971	6.19e-70	1.05e-67	148.503	Down
CEMIP	4.40089	11.5213	19.8964	6.25e-70	1.05e-67	148.495	Up
AMPD1	-4.96809	3.02078	-19.8964	6.25e-70	1.05e-67	148.494	Down
NSG2	-5.26172	2.93634	-19.8934	6.49e-70	1.08e-67	148.456	Down
FAM107A	-4.31956	6.2378	-19.8812	7.57e-70	1.26e-67	148.303	Down
SLC17A7	-3.68833	3.20873	-19.8663	9.15e-70	1.51e-67	148.115	Down
DPP6	-5.36702	3.03189	-19.8633	9.5e-70	1.55e-67	148.077	Down
SH2D7	-4.41856	3.51802	-19.8429	1.23e-69	2e-67	147.82	Down
RALYL	-2.87916	0.762778	-19.803	2.04e-69	3.29e-67	147.318	Down
HSD3B2	-5.94554	2.2024	-19.7838	2.6e-69	4.17e-67	147.076	Down
LINC01571	-2.4311	0.71128	-19.7276	5.29e-69	8.43e-67	146.369	Down
PLAC9	-3.26105	5.80958	-19.6309	1.79e-68	2.83e-66	145.154	Down
CLEC4M	-2.69104	0.728467	-19.6307	1.8e-68	2.83e-66	145.151	Down
CNTN2	-4.84156	2.57625	-19.619	2.08e-68	3.26e-66	145.004	Down
TMEM72	-5.56719	4.72557	-19.6001	2.64e-68	4.11e-66	144.767	Down
OLFM3	-3.94501	1.41706	-19.5406	5.59e-68	8.65e-66	144.02	Down
CHST9	-3.90901	1.20075	-19.5158	7.65e-68	1.18e-65	143.709	Down
IL6R	-3.46219	8.62092	-19.5151	7.71e-68	1.18e-65	143.701	Down
HS3ST6	-3.60437	1.15798	-19.5064	8.61e-68	1.31e-65	143.591	Down
CD177	-7.55366	6.98422	-19.4886	1.08e-67	1.63e-65	143.368	Down
PCAT18	-3.35988	1.12723	-19.4555	1.63e-67	2.45e-65	142.953	Down
CHL1-AS2	-2.58627	0.941816	-19.4349	2.12e-67	3.16e-65	142.696	Down
LOC100506289	-3.4852	1.4887	-19.4224	2.48e-67	3.68e-65	142.539	Down
HPSE2	-4.39315	4.0131	-19.4087	2.94e-67	4.34e-65	142.368	Down
SLC10A2	-3.51959	0.627059	-19.366	5.03e-67	7.38e-65	141.834	Down
ADCYAP1R1	-5.10881	2.61269	-19.3469	6.4e-67	9.33e-65	141.594	Down
PRKG2	-4.5276	4.77655	-19.324	8.53e-67	1.24e-64	141.309	Down
PPY	-3.10833	0.872813	-19.2943	1.24e-66	1.79e-64	140.937	Down
C16orf89	-4.97848	4.10233	-19.2554	2.02e-66	2.89e-64	140.451	Down
FOXD3	-3.9543	1.69483	-19.2425	2.37e-66	3.38e-64	140.29	Down
C14orf180	-3.77445	1.00105	-19.2124	3.46e-66	4.91e-64	139.914	Down
ATP1A2	-6.10579	4.56249	-19.1817	5.09e-66	7.17e-64	139.531	Down
SMPDL3A	-3.25828	9.24498	-19.1753	5.52e-66	7.73e-64	139.451	Down
CCL23	-4.01197	2.99421	-19.1515	7.43e-66	1.04e-63	139.155	Down
ATCAY	-3.94238	2.04227	-19.1364	8.97e-66	1.24e-63	138.967	Down
NAP1L2	-4.68639	3.28483	-19.1149	1.18e-65	1.62e-63	138.698	Down
ALPI	-5.42498	5.47443	-19.1025	1.37e-65	1.88e-63	138.543	Down
SLC4A4	-6.50631	7.6051	-19.0938	1.53e-65	2.09e-63	138.436	Down
SLC13A1	-3.19843	0.68696	-19.0875	1.66e-65	2.25e-63	138.357	Down
GABRG2	-3.86149	1.19574	-19.0789	1.84e-65	2.49e-63	138.251	Down
GBA3	-5.87368	3.97309	-19.0661	2.16e-65	2.9e-63	138.09	Down
DHRS11	-2.88771	10.2414	-19.0634	2.24e-65	2.99e-63	138.057	Down
CLDN8	-8.07343	3.20996	-19.0026	4.79e-65	6.36e-63	137.3	Down
CDKN2B	-3.88553	8.84268	-18.9997	4.96e-65	6.55e-63	137.265	Down
LINC01687	-3.67046	1.08382	-18.992	5.46e-65	7.18e-63	137.169	Down
TAT	-3.89352	2.56264	-18.987	5.82e-65	7.61e-63	137.106	Down
CPNE7	4.65769	9.03126	18.9753	6.73e-65	8.75e-63	136.961	Up
MOBP	-3.29427	1.96401	-18.9384	1.07e-64	1.38e-62	136.502	Down
FGFBP2	-3.62218	2.52753	-18.9333	1.14e-64	1.46e-62	136.439	Down
HMGCLL1	-3.39852	2.06018	-18.9233	1.29e-64	1.65e-62	136.314	Down
TPH1	-4.70413	4.39573	-18.9008	1.71e-64	2.18e-62	136.035	Down
PRPH	-4.89191	3.65874	-18.8788	2.25e-64	2.85e-62	135.762	Down
PLCD1	-2.68725	9.23743	-18.8739	2.39e-64	3.01e-62	135.701	Down
LINC02185	-2.68683	1.01681	-18.8315	4.05e-64	5.08e-62	135.176	Down
BRINP3	-6.24593	3.02683	-18.8269	4.29e-64	5.36e-62	135.118	Down
UGT1A8	-5.47323	4.06739	-18.8263	4.32e-64	5.37e-62	135.111	Down
WISP2	-5.4458	3.86841	-18.8175	4.82e-64	5.96e-62	135.002	Down
ATP2B3	-3.1746	1.20521	-18.8053	5.61e-64	6.91e-62	134.85	Down
SLC51B	-5.03607	6.86587	-18.7734	8.35e-64	1.02e-61	134.454	Down
MYOT	-4.71328	2.45665	-18.7677	8.96e-64	1.09e-61	134.384	Down
PYGM	-4.06877	4.76263	-18.7617	9.65e-64	1.17e-61	134.31	Down
KLF4	-3.24083	11.1733	-18.7612	9.72e-64	1.17e-61	134.304	Down
TMEM253	-3.60045	5.18572	-18.7473	1.16e-63	1.39e-61	134.131	Down
SFRP1	-6.20917	5.38208	-18.7242	1.54e-63	1.84e-61	133.845	Down
ADHFE1	-3.51257	4.09588	-18.7096	1.85e-63	2.2e-61	133.665	Down
CST1	6.52299	7.76724	18.7042	1.98e-63	2.34e-61	133.597	Up
HTR3E	-4.23154	1.8484	-18.6989	2.11e-63	2.49e-61	133.533	Down
NEXMIF	-4.64456	2.52835	-18.6861	2.47e-63	2.9e-61	133.374	Down
SCN7A	-6.4748	3.83129	-18.6753	2.83e-63	3.31e-61	133.24	Down
ADGRB3	-4.48686	2.53312	-18.5861	8.56e-63	9.96e-61	132.138	Down
ZDHHC22	-3.06841	0.946059	-18.5815	9.07e-63	1.05e-60	132.08	Down
AHCYL2	-3.37863	11.3247	-18.565	1.11e-62	1.28e-60	131.877	Down
DMRTA1	-4.50546	2.64992	-18.5541	1.27e-62	1.46e-60	131.743	Down
KRT222	-3.12283	1.20469	-18.5392	1.53e-62	1.75e-60	131.559	Down
TMEM220	-3.6649	6.3306	-18.5088	2.23e-62	2.54e-60	131.183	Down
MT1F	-3.55631	7.99044	-18.4934	2.7e-62	3.06e-60	130.994	Down
NRG2	-3.39026	2.54324	-18.4889	2.86e-62	3.22e-60	130.938	Down
HPGDS	-3.94808	4.3756	-18.4833	3.06e-62	3.44e-60	130.869	Down
MT1H	-4.93774	5.84165	-18.4797	3.2e-62	3.58e-60	130.824	Down
SCN11A	-4.10151	2.60474	-18.4179	6.88e-62	7.65e-60	130.064	Down
LINC00092	-3.13005	2.60669	-18.4019	8.39e-62	9.29e-60	129.867	Down
TMEM196	-2.12056	0.518965	-18.3836	1.05e-61	1.16e-59	129.642	Down
ZMAT4	-2.97439	1.0999	-18.3736	1.19e-61	1.31e-59	129.519	Down
SLC26A2	-5.20358	11.1593	-18.3552	1.49e-61	1.63e-59	129.292	Down
FXYD1	-3.95929	3.15453	-18.3475	1.64e-61	1.79e-59	129.198	Down
GSTM5	-3.77774	5.02608	-18.3456	1.68e-61	1.82e-59	129.174	Down
TNXB	-4.94582	7.3741	-18.3266	2.13e-61	2.3e-59	128.94	Down
ADAMDEC1	-4.59713	9.25222	-18.325	2.17e-61	2.33e-59	128.92	Down
KIAA0408	-2.92759	0.93671	-18.3189	2.34e-61	2.51e-59	128.845	Down
TRIB3	3.14057	10.9864	18.3043	2.8e-61	2.99e-59	128.666	Up
SLC30A8	-2.90998	1.13352	-18.2977	3.04e-61	3.23e-59	128.585	Down
NEFM	-4.0163	2.14127	-18.296	3.11e-61	3.28e-59	128.564	Down
KRT9	-3.03737	1.12573	-18.2952	3.14e-61	3.3e-59	128.554	Down
SLC51A	-3.63523	6.81868	-18.2913	3.29e-61	3.45e-59	128.507	Down
PRSS22	3.62379	9.11595	18.2871	3.47e-61	3.62e-59	128.455	Up
CA3-AS1	-3.89084	3.01227	-18.2813	3.72e-61	3.87e-59	128.384	Down
GNG7	-3.5424	6.28331	-18.2687	4.35e-61	4.5e-59	128.229	Down
SLC6A19	-6.82647	3.94648	-18.2652	4.54e-61	4.69e-59	128.185	Down
KCNE2	-2.97951	1.9812	-18.2622	4.71e-61	4.84e-59	128.149	Down
SEMA3E	-5.60035	2.68855	-18.2619	4.73e-61	4.84e-59	128.145	Down
LOC105379030	-1.82744	0.47832	-18.2594	4.88e-61	4.97e-59	128.115	Down
LINC00484	-3.08318	1.31518	-18.2503	5.46e-61	5.54e-59	128.003	Down
NLGN1	-4.46144	2.17884	-18.2013	9.98e-61	1.01e-58	127.402	Down
LCN6	-3.16691	1.45236	-18.1936	1.1e-60	1.11e-58	127.307	Down
SPINK2	-4.04877	2.37906	-18.1734	1.41e-60	1.41e-58	127.06	Down
TP53INP2	-3.17866	10.3889	-18.1656	1.55e-60	1.55e-58	126.964	Down
KLHL1	-1.71082	0.320987	-18.1504	1.87e-60	1.86e-58	126.777	Down
BVES-AS1	-3.06853	1.26374	-18.1424	2.06e-60	2.04e-58	126.68	Down
LINC01158	-1.92487	0.428966	-18.1304	2.39e-60	2.36e-58	126.533	Down
ACADS	-2.74566	10.6866	-18.1158	2.86e-60	2.81e-58	126.354	Down
CNR1	-5.10497	3.5592	-18.1125	2.98e-60	2.92e-58	126.314	Down
LINC00908	-2.66678	1.51708	-18.1081	3.15e-60	3.07e-58	126.26	Down
MYT1L	-2.96063	0.991228	-18.1015	3.41e-60	3.32e-58	126.179	Down
ANPEP	-5.0963	10.4802	-18.0859	4.14e-60	4e-58	125.988	Down
PDE6A	-4.54424	4.51284	-18.0742	4.77e-60	4.6e-58	125.845	Down
NRSN1	-3.44753	1.31165	-18.072	4.9e-60	4.71e-58	125.818	Down
BCHE	-5.53265	3.87722	-18.0618	5.56e-60	5.32e-58	125.694	Down
TMEM37	-3.55712	8.842	-18.0535	6.15e-60	5.87e-58	125.592	Down
PDX1	4.10291	8.58097	18.0468	6.68e-60	6.35e-58	125.51	Up
TINCR	-4.17114	4.33438	-18.0295	8.27e-60	7.83e-58	125.298	Down
SLC4A10	-4.59676	3.26789	-18.0053	1.11e-59	1.05e-57	125.003	Down
GPAT3	-3.29065	7.8051	-17.9962	1.24e-59	1.17e-57	124.892	Down
RASGEF1C	-3.69364	1.86219	-17.9649	1.83e-59	1.71e-57	124.509	Down
TAGLN3	-4.27323	2.29861	-17.9516	2.15e-59	2.01e-57	124.346	Down
MPZ	-3.37006	5.19405	-17.9502	2.19e-59	2.03e-57	124.33	Down
ADH1B	-7.05403	5.97241	-17.9259	2.95e-59	2.73e-57	124.033	Down
SLITRK3	-4.89098	1.94461	-17.9254	2.96e-59	2.73e-57	124.028	Down
GRIK3	-4.26773	4.24186	-17.8932	4.4e-59	4.04e-57	123.635	Down
HCG23	-2.40333	0.972134	-17.8913	4.51e-59	4.13e-57	123.611	Down
CLCA4	-8.66496	7.01527	-17.8678	6e-59	5.48e-57	123.325	Down
FHL1	-3.93561	9.38153	-17.8011	1.36e-58	1.24e-56	122.513	Down
LRRN2	-4.49326	6.38135	-17.7808	1.74e-58	1.58e-56	122.266	Down
RNF152	-3.65725	7.49853	-17.7751	1.87e-58	1.68e-56	122.197	Down
ELAVL4	-4.05078	3.18571	-17.7699	1.99e-58	1.79e-56	122.134	Down
CRHBP	-3.17015	2.18301	-17.7663	2.08e-58	1.86e-56	122.09	Down
PLPP1	-2.52967	9.61158	-17.7658	2.09e-58	1.87e-56	122.083	Down
CNGA3	-4.47027	2.69693	-17.7602	2.24e-58	1.99e-56	122.015	Down
LOC101928307	-2.63848	1.01765	-17.7527	2.45e-58	2.18e-56	121.924	Down
HTR3B	-1.44418	0.280248	-17.7455	2.68e-58	2.37e-56	121.837	Down
FRRS1L	-4.17908	2.31535	-17.7119	4.04e-58	3.56e-56	121.429	Down
CITED2	-2.34961	9.78502	-17.7021	4.55e-58	4e-56	121.309	Down
CNTFR	-5.75402	3.9628	-17.6929	5.09e-58	4.45e-56	121.198	Down
GPR12	-2.31551	0.6207	-17.6841	5.67e-58	4.94e-56	121.091	Down
RDH5	-2.93633	5.92094	-17.6822	5.8e-58	5.04e-56	121.068	Down
LIFR	-4.33162	6.30009	-17.6718	6.58e-58	5.7e-56	120.942	Down
PIK3C2G	-2.81509	0.828601	-17.6679	6.91e-58	5.96e-56	120.894	Down
CBLN2	-3.85076	3.18102	-17.6616	7.46e-58	6.41e-56	120.819	Down
UNC5D	-3.61155	1.98445	-17.6556	8.03e-58	6.88e-56	120.745	Down
MMP7	6.12136	9.25306	17.6541	8.17e-58	6.98e-56	120.727	Up
HSD17B2	-4.49231	8.3248	-17.6532	8.27e-58	7.03e-56	120.716	Down
CDH19	-5.64506	2.92837	-17.6368	1.01e-57	8.56e-56	120.518	Down
ADGRG4	-2.23154	0.462534	-17.6028	1.53e-57	1.29e-55	120.105	Down
GDPD2	-4.19143	5.91307	-17.5919	1.74e-57	1.47e-55	119.974	Down
SORCS1	-5.01064	3.49958	-17.5914	1.75e-57	1.47e-55	119.968	Down
PROKR1	-2.63226	1.10285	-17.5856	1.88e-57	1.58e-55	119.897	Down
LINC01954	-3.19294	1.48508	-17.5765	2.1e-57	1.76e-55	119.786	Down
PHLPP2	-2.95167	9.26681	-17.5707	2.26e-57	1.88e-55	119.716	Down
NAAA	-2.56917	9.98588	-17.5625	2.49e-57	2.07e-55	119.617	Down
P2RY4	-3.3404	1.73613	-17.5613	2.53e-57	2.09e-55	119.602	Down
LINC01505	-2.22848	0.726106	-17.5569	2.67e-57	2.2e-55	119.549	Down
NAALADL1	-3.35058	7.03905	-17.5487	2.95e-57	2.42e-55	119.451	Down
MRGPRX2	-1.70333	0.302836	-17.5415	3.22e-57	2.63e-55	119.364	Down
CHGA	-7.55549	6.53216	-17.5415	3.22e-57	2.63e-55	119.363	Down
MS4A12	-8.0783	6.05434	-17.525	3.93e-57	3.2e-55	119.164	Down
PDK4	-3.98203	8.98738	-17.5103	4.71e-57	3.81e-55	118.985	Down
WI2-2373I1.2	-1.65447	0.378407	-17.5083	4.82e-57	3.89e-55	118.962	Down
ST6GALNAC6	-3.24686	10.172	-17.5064	4.94e-57	3.97e-55	118.938	Down
GPT	-4.07391	7.939	-17.4976	5.49e-57	4.41e-55	118.832	Down
TNFRSF13B	-4.36067	3.24375	-17.4926	5.84e-57	4.67e-55	118.771	Down
SCN9A	-4.8211	5.21904	-17.4737	7.33e-57	5.85e-55	118.544	Down
OR2L13	-1.44499	0.304275	-17.4512	9.64e-57	7.67e-55	118.272	Down
PDE2A	-3.24788	6.65634	-17.4506	9.71e-57	7.7e-55	118.265	Down
LVRN	-3.61108	2.41699	-17.4321	1.22e-56	9.61e-55	118.041	Down
ZNF536	-3.96629	3.39561	-17.4254	1.32e-56	1.04e-54	117.96	Down
CTNNA3	-4.43362	2.49624	-17.4248	1.33e-56	1.04e-54	117.953	Down
SLC22A18AS	-2.99966	7.75717	-17.4154	1.49e-56	1.17e-54	117.84	Down
SCN2B	-4.56442	2.86093	-17.4147	1.5e-56	1.17e-54	117.831	Down
LINC01289	-1.88687	0.347012	-17.4084	1.62e-56	1.26e-54	117.755	Down
COL19A1	-3.46639	1.57016	-17.3856	2.14e-56	1.66e-54	117.48	Down
SLC27A6	-3.78431	1.93114	-17.3682	2.64e-56	2.04e-54	117.27	Down
PTGDR2	-3.26332	5.48697	-17.3662	2.7e-56	2.08e-54	117.246	Down
IGSF11	-3.71609	1.98507	-17.3605	2.9e-56	2.23e-54	117.178	Down
PTGS1	-3.23059	8.95955	-17.3553	3.09e-56	2.36e-54	117.114	Down
SRPX	-3.53023	7.01469	-17.3322	4.08e-56	3.12e-54	116.836	Down
TRPM6	-5.21218	7.2738	-17.3307	4.15e-56	3.16e-54	116.818	Down
MEP1B	-4.97011	3.91684	-17.3179	4.85e-56	3.69e-54	116.664	Down
HRK	-3.72006	1.82433	-17.2899	6.81e-56	5.15e-54	116.327	Down
PKNOX2	-3.58883	3.89882	-17.2688	8.78e-56	6.63e-54	116.074	Down
MCHR2	-1.63799	0.310342	-17.2531	1.06e-55	8e-54	115.884	Down
CLEC9A	-3.38404	2.47892	-17.2343	1.33e-55	1e-53	115.658	Down
PDZD4	-3.99818	4.91374	-17.221	1.57e-55	1.17e-53	115.499	Down
LINC01855	-1.14466	0.155263	-17.2032	1.94e-55	1.45e-53	115.285	Down
LINC01014	-1.5915	0.330899	-17.2019	1.97e-55	1.47e-53	115.269	Down
NR3C2	-3.60057	9.18189	-17.1879	2.33e-55	1.73e-53	115.101	Down
HTR3C	-3.53142	1.15914	-17.1771	2.66e-55	1.96e-53	114.972	Down
AFF3	-3.9548	5.00598	-17.1771	2.66e-55	1.96e-53	114.971	Down
TMEM220-AS1	-3.35767	3.99295	-17.1723	2.82e-55	2.07e-53	114.915	Down
LOC101929705	3.5506	5.2541	17.1722	2.82e-55	2.07e-53	114.913	Up
MYOM1	-3.76265	5.79257	-17.1718	2.83e-55	2.07e-53	114.908	Down
GPM6A	-5.80751	3.33684	-17.1689	2.93e-55	2.14e-53	114.874	Down
CCDC69	-3.35783	9.08539	-17.1661	3.04e-55	2.21e-53	114.839	Down
SYT9	-2.68951	1.03868	-17.1612	3.22e-55	2.34e-53	114.78	Down
GREM2	-5.38217	6.13927	-17.1607	3.24e-55	2.34e-53	114.774	Down
SLC22A5	-2.14974	9.65283	-17.1562	3.42e-55	2.46e-53	114.721	Down
NUPR2	-3.03735	1.00961	-17.1364	4.34e-55	3.12e-53	114.484	Down
ANGPTL1	-5.6231	4.53293	-17.1275	4.83e-55	3.46e-53	114.377	Down
BEX1	-4.0104	2.7013	-17.123	5.1e-55	3.65e-53	114.323	Down
SNAP91	-4.14034	2.08622	-17.1225	5.13e-55	3.66e-53	114.317	Down
CD163L1	-3.5751	7.33287	-17.0928	7.34e-55	5.22e-53	113.961	Down
CD300LG	-3.88028	1.63194	-17.0521	1.2e-54	8.49e-53	113.474	Down
NKX2-3	-3.59458	6.62214	-17.0396	1.39e-54	9.84e-53	113.324	Down
DPT	-5.05749	7.21118	-17.0217	1.73e-54	1.22e-52	113.11	Down
CTSG	-5.0706	3.79807	-17.0208	1.75e-54	1.23e-52	113.099	Down
FUCA1	-2.31662	11.4285	-17.0189	1.79e-54	1.25e-52	113.076	Down
HEPACAM	-2.7145	0.872051	-17.0186	1.79e-54	1.25e-52	113.073	Down
C1QTNF9	-3.11161	2.01385	-17.0144	1.88e-54	1.31e-52	113.023	Down
LDHD	-3.89893	8.1037	-17.0142	1.89e-54	1.31e-52	113.02	Down
MEF2C-AS1	-3.38085	2.1062	-17.0065	2.07e-54	1.44e-52	112.929	Down
PADI2	-4.40814	10.3632	-17.0042	2.13e-54	1.47e-52	112.901	Down
NPY	-3.86439	1.79778	-16.9809	2.82e-54	1.94e-52	112.622	Down
LOC284191	-2.58136	1.17663	-16.9755	3.01e-54	2.07e-52	112.558	Down
ERICH3	-2.90213	1.04556	-16.9715	3.16e-54	2.16e-52	112.51	Down
EPHX4	3.65321	7.36536	16.961	3.58e-54	2.45e-52	112.385	Up
GNG8	-2.7616	1.62402	-16.9572	3.75e-54	2.55e-52	112.339	Down
NPTX1	-5.20996	4.01368	-16.9506	4.06e-54	2.76e-52	112.261	Down
ACTL6B	-2.47502	0.903036	-16.9474	4.22e-54	2.86e-52	112.222	Down
CFD	-3.81898	8.86427	-16.9325	5.04e-54	3.41e-52	112.044	Down
SEMA6D	-3.89174	7.58468	-16.911	6.52e-54	4.4e-52	111.788	Down
ITM2C	-3.05301	13.8269	-16.9087	6.7e-54	4.51e-52	111.761	Down
NPY6R	-5.38364	2.99397	-16.8894	8.45e-54	5.67e-52	111.53	Down
ENTPD5	-3.16999	10.8246	-16.8892	8.47e-54	5.67e-52	111.528	Down
SLCO4C1	-4.46775	3.29917	-16.885	8.91e-54	5.94e-52	111.478	Down
OTX1	4.37561	5.72555	16.8829	9.13e-54	6.08e-52	111.454	Up
ABCC13	-4.39499	4.37365	-16.8513	1.33e-53	8.85e-52	111.077	Down
TMEM236	-4.82452	7.63733	-16.8427	1.48e-53	9.79e-52	110.974	Down
RETSAT	-2.34691	11.8574	-16.8301	1.72e-53	1.14e-51	110.824	Down
CA4	-7.65671	6.85429	-16.8288	1.75e-53	1.15e-51	110.809	Down
PRR7	2.62142	7.96353	16.8231	1.87e-53	1.23e-51	110.741	Up
CPEB1	-3.98526	3.22812	-16.8081	2.24e-53	1.47e-51	110.562	Down
SLC16A12	-3.08028	1.92385	-16.7943	2.64e-53	1.72e-51	110.398	Down
DPYSL5	-3.54061	1.82458	-16.7587	4.04e-53	2.63e-51	109.975	Down
SECTM1	-3.69448	9.23802	-16.7565	4.14e-53	2.69e-51	109.949	Down
MMP28	-3.88195	7.60047	-16.7521	4.36e-53	2.83e-51	109.897	Down
EMILIN3	-3.00801	3.30805	-16.7512	4.41e-53	2.85e-51	109.886	Down
LEXM	-3.03821	2.64055	-16.7344	5.4e-53	3.48e-51	109.686	Down
JPH4	-3.31311	3.25256	-16.7341	5.41e-53	3.48e-51	109.683	Down
HAND2-AS1	-5.27114	3.89964	-16.7164	6.68e-53	4.29e-51	109.473	Down
GNAO1	-4.10833	6.36841	-16.7123	7.02e-53	4.5e-51	109.424	Down
ABI3BP	-4.21735	7.24519	-16.7093	7.28e-53	4.65e-51	109.388	Down
ASB2	-3.63807	6.7512	-16.7021	7.93e-53	5.05e-51	109.303	Down
MDFI	2.98596	8.46751	16.7017	7.96e-53	5.06e-51	109.299	Up
KLK6	6.62724	7.22479	16.6947	8.67e-53	5.49e-51	109.215	Up
CA10	-3.20026	1.66618	-16.6784	1.05e-52	6.65e-51	109.022	Down
ABCB5	-3.80629	1.61848	-16.673	1.12e-52	7.08e-51	108.958	Down
TMEM82	-4.35038	5.40418	-16.6681	1.19e-52	7.49e-51	108.899	Down
INHBA	4.27165	9.39081	16.6626	1.27e-52	7.97e-51	108.835	Up
POU3F4	-2.28379	0.472439	-16.656	1.37e-52	8.6e-51	108.757	Down
STMN2	-4.87451	5.67856	-16.646	1.55e-52	9.66e-51	108.639	Down
CXCL12	-3.55079	9.28271	-16.6416	1.63e-52	1.02e-50	108.586	Down
METTL7A	-3.28428	10.3771	-16.6307	1.86e-52	1.15e-50	108.457	Down
GPR15	-5.2213	3.91217	-16.618	2.16e-52	1.34e-50	108.306	Down
SSTR2	-3.08367	4.9052	-16.605	2.52e-52	1.56e-50	108.153	Down
DDN	3.64928	6.13212	16.6029	2.58e-52	1.6e-50	108.128	Up
SDCBP2	-3.19632	10.4377	-16.5737	3.66e-52	2.25e-50	107.782	Down
SCNN1B	-5.82797	6.8913	-16.5699	3.83e-52	2.35e-50	107.738	Down
C11orf86	-5.61321	5.24646	-16.5424	5.3e-52	3.25e-50	107.413	Down
LINC01634	-2.1947	0.778133	-16.5254	6.49e-52	3.97e-50	107.211	Down
CALY	-3.52539	2.26708	-16.5235	6.64e-52	4.05e-50	107.189	Down
GLTP	-2.12288	10.3372	-16.5227	6.7e-52	4.08e-50	107.18	Down
ADRA1A	-3.08729	1.53714	-16.522	6.76e-52	4.1e-50	107.171	Down
WSCD1	-4.04387	7.24943	-16.502	8.57e-52	5.19e-50	106.936	Down
KRT25	-1.25877	0.203748	-16.4926	9.58e-52	5.79e-50	106.824	Down
TSPAN7	-3.70961	8.67206	-16.4906	9.81e-52	5.91e-50	106.801	Down
KCNB1	-4.57267	3.06918	-16.4892	9.98e-52	6e-50	106.783	Down
FUT9	-2.63094	0.568346	-16.4857	1.04e-51	6.24e-50	106.743	Down
INSL5	-6.0952	2.37093	-16.4852	1.05e-51	6.26e-50	106.737	Down
TMEM59L	-3.88595	3.40639	-16.4809	1.1e-51	6.57e-50	106.686	Down
LDB3	-4.42779	4.86272	-16.4771	1.15e-51	6.85e-50	106.642	Down
LILRB5	-3.63809	6.22964	-16.4589	1.43e-51	8.49e-50	106.426	Down
MT1G	-4.38743	9.43088	-16.4493	1.6e-51	9.49e-50	106.313	Down
CPM	-3.43193	8.82721	-16.4443	1.7e-51	1e-49	106.254	Down
SLCO4A1	2.8021	10.9018	16.4392	1.8e-51	1.06e-49	106.195	Up
ENAM	-3.75219	2.35452	-16.4209	2.24e-51	1.32e-49	105.979	Down
CUX2	-2.86365	1.58785	-16.4135	2.45e-51	1.44e-49	105.892	Down
HTR7	-3.19038	2.84872	-16.4036	2.75e-51	1.61e-49	105.775	Down
GRIN2A	-3.79269	2.16833	-16.3987	2.92e-51	1.7e-49	105.717	Down
NEGR1	-3.76596	6.67781	-16.395	3.05e-51	1.78e-49	105.674	Down
DUSP26	-3.6777	2.91734	-16.3753	3.84e-51	2.24e-49	105.442	Down
ETFDH	-2.42047	9.2975	-16.3729	3.95e-51	2.29e-49	105.414	Down
NTN1	-3.5228	7.12189	-16.3711	4.04e-51	2.34e-49	105.393	Down
C7	-5.34106	7.03457	-16.368	4.19e-51	2.42e-49	105.356	Down
SYT4	-4.46834	2.01516	-16.3601	4.6e-51	2.65e-49	105.263	Down
GLIPR2	-2.65188	9.16012	-16.3579	4.72e-51	2.72e-49	105.237	Down
OGN	-6.16755	5.05817	-16.3531	5e-51	2.87e-49	105.181	Down
ASB5	-4.6965	1.61894	-16.3529	5.01e-51	2.87e-49	105.179	Down
RBPMS2	-3.74042	5.86525	-16.3515	5.1e-51	2.91e-49	105.162	Down
GPX3	-3.20934	9.58431	-16.3334	6.31e-51	3.6e-49	104.949	Down
MAPK4	-4.57399	2.90078	-16.3211	7.29e-51	4.15e-49	104.805	Down
ANK2	-4.01156	6.68323	-16.3156	7.78e-51	4.42e-49	104.741	Down
GFRA3	-4.07371	4.10146	-16.2908	1.04e-50	5.91e-49	104.449	Down
EPHA7	-4.64858	4.91098	-16.2855	1.11e-50	6.28e-49	104.387	Down
HPGD	-3.94729	9.54016	-16.2826	1.15e-50	6.48e-49	104.353	Down
ADCY5	-3.91468	6.82735	-16.2802	1.18e-50	6.65e-49	104.325	Down
OSTN-AS1	-2.35834	0.8749	-16.2614	1.48e-50	8.29e-49	104.104	Down
ANKS1B	-3.58311	2.70143	-16.2438	1.82e-50	1.02e-48	103.898	Down
SIM2	3.61149	8.3924	16.2417	1.86e-50	1.04e-48	103.874	Up
SLITRK2	-3.28628	1.60425	-16.2409	1.88e-50	1.05e-48	103.864	Down
SNTG2	-2.88624	1.46363	-16.2351	2.01e-50	1.12e-48	103.796	Down
PTN	-3.49232	6.17242	-16.2077	2.78e-50	1.54e-48	103.475	Down
MORN5	-4.31749	1.57583	-16.2074	2.79e-50	1.54e-48	103.472	Down
TMCC3	-2.94824	9.51347	-16.1915	3.36e-50	1.86e-48	103.285	Down
SPATA31E1	-1.59306	0.443226	-16.1451	5.8e-50	3.2e-48	102.743	Down
EPB41L3	-3.79567	8.54198	-16.1336	6.64e-50	3.65e-48	102.609	Down
SFRP5	-4.71345	2.47009	-16.1302	6.92e-50	3.8e-48	102.568	Down
SALL4	3.83197	6.188	16.1268	7.2e-50	3.94e-48	102.528	Up
SCG3	-4.42337	3.15326	-16.1241	7.43e-50	4.06e-48	102.497	Down
ADH1C	-5.96308	8.44858	-16.1164	8.13e-50	4.44e-48	102.407	Down
LOC101928847	-1.84758	0.66609	-16.1037	9.44e-50	5.14e-48	102.258	Down
EPHA6	-3.69182	1.53283	-16.0907	1.1e-49	5.97e-48	102.107	Down
CHODL	-3.96835	3.38807	-16.087	1.15e-49	6.22e-48	102.064	Down
ATP6V1G2	-2.82286	3.42991	-16.085	1.18e-49	6.36e-48	102.04	Down
FGL2	-3.67994	8.97479	-16.0732	1.35e-49	7.29e-48	101.903	Down
ETHE1	-2.22358	12.0584	-16.0629	1.52e-49	8.21e-48	101.782	Down
P2RY14	-3.5116	5.91743	-16.0575	1.62e-49	8.72e-48	101.72	Down
UGT1A10	-4.86912	6.38089	-16.0518	1.74e-49	9.31e-48	101.653	Down
MALL	-3.08003	8.24227	-16.047	1.84e-49	9.82e-48	101.597	Down
CCBE1	-4.75135	4.23134	-16.0342	2.13e-49	1.14e-47	101.448	Down
CNNM2	-2.10046	9.12695	-16.0305	2.23e-49	1.19e-47	101.404	Down
PLCXD3	-4.33487	2.22527	-16.0258	2.35e-49	1.25e-47	101.35	Down
TMEM35A	-4.5441	4.80257	-16.0219	2.46e-49	1.31e-47	101.304	Down
MYH11	-5.30535	11.6993	-16.0215	2.47e-49	1.31e-47	101.301	Down
HSD11B2	-3.01212	11.8454	-16.0211	2.49e-49	1.31e-47	101.295	Down
CAVIN2	-3.68464	7.51727	-16.0175	2.59e-49	1.37e-47	101.253	Down
PCDH11X	-2.02603	0.572855	-16.0134	2.72e-49	1.43e-47	101.206	Down
INA	-4.09158	3.06877	-16.0067	2.94e-49	1.54e-47	101.127	Down
NOVA1	-4.27007	4.03453	-16.0066	2.95e-49	1.54e-47	101.127	Down
NEFL	-4.8886	3.3365	-15.9994	3.2e-49	1.68e-47	101.043	Down
TSPAN1	-3.11387	13.1192	-15.9987	3.23e-49	1.69e-47	101.035	Down
P2RY12	-3.69241	2.84345	-15.9919	3.5e-49	1.82e-47	100.956	Down
CLVS2	-3.44745	1.41763	-15.9805	4e-49	2.08e-47	100.822	Down
LEMD1	4.52462	5.68252	15.9778	4.13e-49	2.14e-47	100.791	Up
LOC285804	-1.9902	0.769163	-15.9719	4.42e-49	2.29e-47	100.722	Down
PIANP	-3.21649	4.00586	-15.9707	4.49e-49	2.32e-47	100.708	Down
SEC14L5	-3.3489	3.69458	-15.966	4.74e-49	2.44e-47	100.653	Down
UGP2	-2.64265	11.7167	-15.9594	5.12e-49	2.63e-47	100.577	Down
SORCS3	-2.85131	1.0453	-15.9566	5.29e-49	2.72e-47	100.544	Down
KCTD4	-3.57116	1.80595	-15.954	5.45e-49	2.79e-47	100.515	Down
PCSK5	-3.24769	8.45388	-15.9472	5.9e-49	3.02e-47	100.436	Down
HRASLS2	-3.90187	4.81268	-15.9326	7e-49	3.57e-47	100.266	Down
PEX26	-2.08911	11.2005	-15.9228	7.85e-49	4e-47	100.152	Down
IL6R-AS1	-2.47486	1.50945	-15.9198	8.14e-49	4.14e-47	100.116	Down
CLEC10A	-3.88456	5.96514	-15.9153	8.57e-49	4.35e-47	100.065	Down
NCAM1	-3.68639	6.67552	-15.9002	1.02e-48	5.18e-47	99.8895	Down
CHAD	-3.53181	4.92348	-15.8984	1.04e-48	5.27e-47	99.8686	Down
SGK1	-2.93376	10.2387	-15.8969	1.06e-48	5.36e-47	99.8513	Down
PCDH10	-3.75326	2.04875	-15.8844	1.23e-48	6.19e-47	99.7057	Down
ELFN1-AS1	3.89595	7.3309	15.882	1.26e-48	6.35e-47	99.6782	Up
ACKR2	-3.10462	4.6805	-15.88	1.29e-48	6.49e-47	99.6545	Down
KCNA4	-1.45342	0.320096	-15.8792	1.31e-48	6.53e-47	99.6461	Down
C10orf105	-2.23661	1.04346	-15.8775	1.33e-48	6.65e-47	99.6256	Down
STOX2	-3.33048	4.55005	-15.859	1.65e-48	8.24e-47	99.4107	Down
PGM5P4-AS1	-1.76859	0.525718	-15.8534	1.76e-48	8.78e-47	99.3464	Down
UG0898H09	-3.933	1.99416	-15.8525	1.78e-48	8.86e-47	99.3354	Down
KIF1A	-4.65226	4.03038	-15.8495	1.85e-48	9.15e-47	99.3009	Down
LOC101929340	-2.75014	4.55958	-15.8374	2.13e-48	1.05e-46	99.1603	Down
FAM181B	-3.27254	2.22199	-15.8361	2.16e-48	1.07e-46	99.1461	Down
BEND4	-3.36245	2.39355	-15.8355	2.18e-48	1.07e-46	99.1384	Down
PSD	-3.37553	7.09895	-15.8285	2.36e-48	1.16e-46	99.058	Down
FAM129A	-3.66504	8.54486	-15.82	2.61e-48	1.28e-46	98.959	Down
SLC9A9	-3.00004	6.39805	-15.8191	2.63e-48	1.29e-46	98.9485	Down
P2RY1	-3.46129	7.7183	-15.8069	3.03e-48	1.48e-46	98.8074	Down
ENDOD1	-2.22879	10.7355	-15.8039	3.14e-48	1.53e-46	98.7734	Down
EPHA5	-3.0105	1.47266	-15.7848	3.93e-48	1.91e-46	98.5513	Down
MADCAM1	-3.34441	5.00461	-15.7746	4.42e-48	2.15e-46	98.4342	Down
LAMA1	-3.39074	6.40649	-15.7666	4.85e-48	2.35e-46	98.3414	Down
CWH43	-6.13229	5.04547	-15.7639	5.01e-48	2.42e-46	98.3095	Down
BAALC	-3.26959	3.84222	-15.7623	5.1e-48	2.46e-46	98.2916	Down
PDE9A	-3.36589	9.23476	-15.7619	5.12e-48	2.47e-46	98.2867	Down
VSIR	-2.23026	10.2484	-15.7613	5.16e-48	2.48e-46	98.2799	Down
RPH3A	-2.84844	1.75187	-15.754	5.62e-48	2.7e-46	98.1953	Down
JAM2	-3.36054	7.03798	-15.7467	6.11e-48	2.93e-46	98.1109	Down
DNASE1L3	-4.77171	5.71484	-15.7431	6.37e-48	3.05e-46	98.0698	Down
ZG16	-8.17375	8.06022	-15.7292	7.49e-48	3.58e-46	97.9094	Down
AJUBA	2.41018	9.43775	15.7221	8.14e-48	3.88e-46	97.8267	Up
EDN3	-4.59278	7.20446	-15.7191	8.43e-48	4.01e-46	97.7918	Down
FCER2	-4.24601	3.01755	-15.7175	8.58e-48	4.08e-46	97.7733	Down
ABHD3	-2.46189	10.0402	-15.7172	8.61e-48	4.08e-46	97.7709	Down
ANO5	-4.90511	4.69773	-15.7101	9.34e-48	4.42e-46	97.689	Down
HHATL-AS1	-1.41371	0.378529	-15.695	1.11e-47	5.26e-46	97.5138	Down
NCR2	-2.05968	0.735517	-15.6945	1.12e-47	5.28e-46	97.5083	Down
CELF4	-3.31131	2.35244	-15.6927	1.14e-47	5.38e-46	97.4877	Down
TCEAL2	-5.01326	2.5578	-15.6892	1.19e-47	5.6e-46	97.4468	Down
SLC25A23	-2.28717	11.2067	-15.6856	1.24e-47	5.82e-46	97.4061	Down
LPAR1	-3.05148	7.95834	-15.6831	1.28e-47	5.99e-46	97.3768	Down
SELENOP	-4.133	10.7974	-15.6795	1.33e-47	6.23e-46	97.3358	Down
PLCE1	-2.62812	9.7343	-15.6745	1.41e-47	6.59e-46	97.2776	Down
GLYATL3	-1.92491	0.454802	-15.6731	1.44e-47	6.68e-46	97.2617	Down
C10orf142	-1.54378	0.487272	-15.6714	1.47e-47	6.81e-46	97.2415	Down
PDCD4	-2.55012	11.5767	-15.6516	1.84e-47	8.55e-46	97.0136	Down
SYNM	-4.72461	8.47809	-15.6513	1.85e-47	8.56e-46	97.0097	Down
APPL2	-2.21891	10.9364	-15.6504	1.87e-47	8.63e-46	97	Down
PLCL2	-3.3259	7.44452	-15.649	1.9e-47	8.76e-46	96.9834	Down
SULT1A1	-2.7759	9.14595	-15.645	1.99e-47	9.16e-46	96.9375	Down
KLHL35	2.69152	6.98143	15.6443	2.01e-47	9.22e-46	96.9292	Up
KLB	-2.96147	4.37179	-15.644	2.01e-47	9.23e-46	96.9266	Down
AQP4	-2.48639	0.828206	-15.643	2.04e-47	9.32e-46	96.9143	Down
ADH1A	-2.74976	1.05122	-15.6398	2.11e-47	9.66e-46	96.8773	Down
PCOLCE2	-5.00734	4.23545	-15.6362	2.2e-47	1e-45	96.8363	Down
RNF112	-3.16241	4.05417	-15.6276	2.43e-47	1.11e-45	96.7374	Down
DHRS9	-5.11995	7.84603	-15.6248	2.51e-47	1.14e-45	96.705	Down
LINC01013	-2.80547	1.79869	-15.6136	2.86e-47	1.3e-45	96.5758	Down
PTPRH	-2.6733	10.3815	-15.613	2.88e-47	1.31e-45	96.5691	Down
P2RX1	-3.08853	5.79385	-15.6091	3.01e-47	1.36e-45	96.5245	Down
LARGE2	3.58021	9.73759	15.601	3.31e-47	1.49e-45	96.4306	Up
CCR10	-2.54062	4.11733	-15.6008	3.32e-47	1.5e-45	96.4286	Down
ENHO	-3.38679	3.78171	-15.5873	3.88e-47	1.75e-45	96.2728	Down
COL11A1	4.84911	8.88979	15.5792	4.26e-47	1.91e-45	96.1798	Up
GFRA1	-4.14604	6.00911	-15.5769	4.38e-47	1.96e-45	96.1532	Down
LOC101927043	-3.13936	4.94394	-15.5594	5.36e-47	2.4e-45	95.9527	Down
SLC17A4	-4.35503	6.77143	-15.5574	5.48e-47	2.45e-45	95.93	Down
GSN	-2.57714	13.3171	-15.5536	5.73e-47	2.55e-45	95.8863	Down
RIT2	-1.31119	0.262009	-15.5418	6.56e-47	2.92e-45	95.7505	Down
NR5A2	-3.03469	8.38739	-15.5411	6.62e-47	2.94e-45	95.7425	Down
PTPRZ1	-4.44149	2.85636	-15.5369	6.95e-47	3.08e-45	95.6936	Down
CPNE5	-2.63175	7.39763	-15.5339	7.19e-47	3.18e-45	95.6599	Down
ASB11	-1.91083	0.64697	-15.5338	7.2e-47	3.18e-45	95.659	Down
PDZRN4	-4.80132	3.87325	-15.5319	7.36e-47	3.25e-45	95.6365	Down
MYLK	-3.69983	11.2868	-15.5247	8e-47	3.52e-45	95.5541	Down
METTL24	-3.67578	2.97522	-15.5232	8.13e-47	3.58e-45	95.5372	Down
CHST8	-2.64275	1.3919	-15.5174	8.7e-47	3.82e-45	95.4706	Down
B4GALT1-AS1	-2.2463	5.00325	-15.5165	8.79e-47	3.85e-45	95.46	Down
NEUROD1	-4.77776	1.94582	-15.5163	8.82e-47	3.86e-45	95.4571	Down
TTC22	-2.03433	10.0182	-15.5153	8.92e-47	3.89e-45	95.4461	Down
ACSM5	-3.48387	2.51566	-15.5121	9.25e-47	4.03e-45	95.4094	Down
LMOD1	-4.20606	8.93045	-15.5107	9.4e-47	4.09e-45	95.3931	Down
TMEM171	-3.01688	8.74431	-15.5021	1.04e-46	4.51e-45	95.2949	Down
LMX1A	-3.6885	1.6519	-15.4943	1.14e-46	4.93e-45	95.2047	Down
FOXD3-AS1	-3.05407	1.50678	-15.4924	1.16e-46	5.02e-45	95.1839	Down
KCNK3	-4.12125	3.86212	-15.4918	1.17e-46	5.05e-45	95.177	Down
MT2A	-2.99657	10.6374	-15.4824	1.3e-46	5.62e-45	95.0683	Down
PTENP1-AS	-1.62044	0.46873	-15.4794	1.35e-46	5.81e-45	95.034	Down
LINC02554	-2.30351	0.85241	-15.4773	1.38e-46	5.94e-45	95.0101	Down
SMPD1	-2.3681	9.81645	-15.4663	1.57e-46	6.73e-45	94.8847	Down
SLC26A3	-6.90426	10.7546	-15.456	1.77e-46	7.57e-45	94.766	Down
ALK	-3.28636	1.76604	-15.4534	1.82e-46	7.78e-45	94.7365	Down
HSPB8	-3.85823	7.57546	-15.4454	2e-46	8.53e-45	94.6443	Down
FCRL4	-3.31831	1.88157	-15.4418	2.08e-46	8.86e-45	94.6039	Down
ADTRP	-4.60175	7.9216	-15.4338	2.28e-46	9.71e-45	94.5114	Down
CD36	-3.77775	7.50117	-15.4212	2.64e-46	1.12e-44	94.3673	Down
EFHC2	-3.55592	3.39279	-15.4195	2.69e-46	1.14e-44	94.3482	Down
B3GALT5-AS1	-4.8865	3.34332	-15.4181	2.73e-46	1.16e-44	94.3322	Down
UNC5C	-3.07334	6.36824	-15.4168	2.77e-46	1.17e-44	94.3174	Down
HAPLN1	-3.37388	6.03234	-15.4166	2.78e-46	1.17e-44	94.3157	Down
RILP	-2.04865	8.46506	-15.4036	3.23e-46	1.36e-44	94.1668	Down
DNER	-3.88116	3.4617	-15.3877	3.88e-46	1.63e-44	93.9849	Down
VIT	-3.80139	3.15856	-15.386	3.95e-46	1.66e-44	93.9649	Down
FMN2	-4.67574	3.07435	-15.383	4.09e-46	1.72e-44	93.9309	Down
SLC25A20	-2.0546	9.44416	-15.372	4.65e-46	1.94e-44	93.8048	Down
JCHAIN	-5.76871	12.0059	-15.3716	4.66e-46	1.95e-44	93.801	Down
SLC18A3	-3.11257	1.14033	-15.3628	5.16e-46	2.15e-44	93.7002	Down
ITM2A	-3.16739	7.50477	-15.3612	5.26e-46	2.19e-44	93.682	Down
LGALS4	-2.54738	15.1194	-15.3611	5.27e-46	2.19e-44	93.6803	Down
SFTA1P	-3.12397	2.0063	-15.3567	5.53e-46	2.3e-44	93.6306	Down
MIR22HG	-2.37642	8.42392	-15.3531	5.77e-46	2.39e-44	93.5896	Down
LONRF2	-4.90539	3.28095	-15.35	5.98e-46	2.47e-44	93.5543	Down
TACR2	-4.03547	6.04348	-15.3468	6.2e-46	2.56e-44	93.517	Down
CASQ2	-5.62961	4.08704	-15.341	6.63e-46	2.73e-44	93.4517	Down
P2RX4	-1.78353	10.3517	-15.3343	7.16e-46	2.95e-44	93.3751	Down
RBFOX3	-4.16588	3.79368	-15.3299	7.53e-46	3.1e-44	93.3244	Down
TNFRSF17	-4.60924	4.70209	-15.3297	7.55e-46	3.1e-44	93.3224	Down
PRKCB	-3.36039	7.18232	-15.3288	7.63e-46	3.13e-44	93.3116	Down
LOC100508631	-2.50977	0.909723	-15.3162	8.81e-46	3.6e-44	93.1687	Down
CNTD2	3.54536	6.41407	15.3161	8.82e-46	3.6e-44	93.1675	Up
SVOP	-3.39322	2.26023	-15.314	9.04e-46	3.69e-44	93.1426	Down
LINC00461	-2.68457	1.29461	-15.3125	9.19e-46	3.74e-44	93.1259	Down
BEST2	-5.84903	4.96399	-15.2958	1.11e-45	4.52e-44	92.9362	Down
GLRA4	-3.62329	2.99692	-15.2944	1.13e-45	4.59e-44	92.9192	Down
MMRN1	-4.75108	5.81467	-15.284	1.27e-45	5.17e-44	92.801	Down
STBD1	-2.36196	6.82122	-15.2727	1.45e-45	5.87e-44	92.673	Down
DPF3	-3.30766	5.41982	-15.2714	1.47e-45	5.95e-44	92.6573	Down
PLAC8	-4.15277	9.82331	-15.2684	1.52e-45	6.14e-44	92.6239	Down
C1orf115	-2.9297	9.7411	-15.2671	1.55e-45	6.23e-44	92.6089	Down
PLEKHN1	2.70752	6.74872	15.2624	1.63e-45	6.57e-44	92.5547	Up
CEACAM7	-5.82718	11.1903	-15.258	1.72e-45	6.89e-44	92.5046	Down
CSRP1	-2.24144	12.9129	-15.2552	1.77e-45	7.11e-44	92.4728	Down
HOXD1	-3.47944	3.54209	-15.2531	1.82e-45	7.26e-44	92.4494	Down
LOC285097	-2.99786	1.72292	-15.2492	1.9e-45	7.59e-44	92.4047	Down
SLC36A1	-2.33333	9.71348	-15.2397	2.12e-45	8.44e-44	92.2966	Down
LINC02261	-1.7441	0.51955	-15.2342	2.25e-45	8.98e-44	92.2342	Down
BEND5	-3.16403	3.92714	-15.2264	2.46e-45	9.8e-44	92.1457	Down
GGTA1P	-3.27688	5.92568	-15.2114	2.92e-45	1.16e-43	91.9754	Down
RELL1	-2.2116	6.82708	-15.2039	3.19e-45	1.26e-43	91.8895	Down
TCF21	-3.07687	6.83037	-15.1878	3.83e-45	1.52e-43	91.7069	Down
FAM151A	-2.45633	5.42698	-15.1834	4.03e-45	1.59e-43	91.6565	Down
GNA11	-2.16701	12.0639	-15.1766	4.36e-45	1.72e-43	91.5793	Down
PDE7B	-3.05148	5.26298	-15.1754	4.42e-45	1.74e-43	91.5657	Down
TEF	-2.30702	9.17114	-15.1728	4.55e-45	1.79e-43	91.5362	Down
GCSAML	-3.35536	2.67797	-15.1532	5.69e-45	2.23e-43	91.3144	Down
TNNT3	-3.05734	1.579	-15.1483	6.02e-45	2.36e-43	91.2586	Down
B3GALT1	-5.03785	4.74206	-15.1411	6.53e-45	2.55e-43	91.1774	Down
GAP43	-4.397	3.76474	-15.1381	6.76e-45	2.64e-43	91.1428	Down
BTNL8	-4.42364	7.57445	-15.1363	6.9e-45	2.69e-43	91.1225	Down
PCAT2	3.44978	4.70442	15.1345	7.04e-45	2.74e-43	91.1019	Up
LRMP	-3.34363	6.35036	-15.1311	7.32e-45	2.85e-43	91.0636	Down
GNG3	-2.66675	3.17167	-15.13	7.41e-45	2.88e-43	91.0513	Down
C1orf137	-0.776641	0.118764	-15.1297	7.44e-45	2.88e-43	91.0477	Down
HNRNPA1P33	-2.15726	1.02543	-15.1278	7.6e-45	2.94e-43	91.0262	Down
AMER2	-2.1168	0.696659	-15.1225	8.07e-45	3.12e-43	90.9666	Down
EPOP	2.8969	8.4516	15.1116	9.14e-45	3.53e-43	90.8423	Up
LRP8	2.45646	9.31508	15.1004	1.04e-44	4e-43	90.7154	Up
ARHGAP20	-3.58613	4.53069	-15.0916	1.15e-44	4.42e-43	90.6162	Down
PXMP2	-2.09094	8.96131	-15.0821	1.28e-44	4.92e-43	90.5083	Down
TRIM40	-3.46935	5.50319	-15.0798	1.31e-44	5.04e-43	90.483	Down
CNTN4	-3.35366	5.95161	-15.0739	1.4e-44	5.38e-43	90.4161	Down
GRIK5	-3.46627	4.62824	-15.0716	1.44e-44	5.51e-43	90.3897	Down
DISP2	-2.92605	7.09631	-15.0682	1.5e-44	5.72e-43	90.3513	Down
TMEM179	-3.82213	2.42733	-15.0666	1.53e-44	5.82e-43	90.3336	Down
PGM5	-4.33428	7.88096	-15.0655	1.54e-44	5.88e-43	90.3209	Down
SEZ6L	-3.5742	2.43803	-15.058	1.68e-44	6.39e-43	90.2362	Down
CAND2	-2.685	5.21427	-15.058	1.68e-44	6.39e-43	90.2357	Down
ASAP3	-2.48745	8.57002	-15.0554	1.73e-44	6.57e-43	90.2069	Down
SYNPO2	-4.4313	9.52903	-15.0515	1.81e-44	6.86e-43	90.1619	Down
SCUBE2	-3.42995	6.71848	-15.0371	2.13e-44	8.07e-43	89.9998	Down
LINC01082	-3.60031	3.92931	-15.0356	2.17e-44	8.19e-43	89.9831	Down
PPP1R14A	-2.88804	7.33526	-15.0306	2.3e-44	8.66e-43	89.9258	Down
KCNMA1	-4.00931	8.10723	-15.0281	2.36e-44	8.89e-43	89.8982	Down
IGFBP6	-2.87595	7.89708	-15.0222	2.53e-44	9.5e-43	89.8309	Down
RIC3	-3.82354	2.89388	-15.0177	2.66e-44	9.98e-43	89.7806	Down
CELA3B	-2.87642	1.30973	-15.014	2.77e-44	1.04e-42	89.739	Down
CLEC4G	-3.47892	2.30219	-15.0088	2.94e-44	1.1e-42	89.6802	Down
DCLK1	-3.9765	5.28875	-15.0032	3.14e-44	1.17e-42	89.6171	Down
ADRB3	-2.9182	1.39349	-14.9973	3.36e-44	1.25e-42	89.5496	Down
TDP2	-2.40711	11.5575	-14.9965	3.38e-44	1.26e-42	89.5415	Down
LINC01537	-2.65584	1.80753	-14.9949	3.45e-44	1.28e-42	89.523	Down
MT1X	-3.08728	9.0165	-14.9933	3.51e-44	1.3e-42	89.5047	Down
FAM189A2	-3.38472	4.55438	-14.9915	3.58e-44	1.33e-42	89.4848	Down
FUT1	2.19286	7.91945	14.9892	3.68e-44	1.36e-42	89.4582	Up
SYNDIG1L	-2.70831	1.53145	-14.9848	3.87e-44	1.43e-42	89.4087	Down
GDPD3	-2.86176	8.07277	-14.9784	4.16e-44	1.53e-42	89.3371	Down
RUNDC3B	-3.36862	5.41565	-14.9656	4.81e-44	1.77e-42	89.1924	Down
ADAMTS9-AS2	-3.38646	2.69155	-14.9616	5.03e-44	1.85e-42	89.147	Down
CD1D	-2.39993	6.23601	-14.9522	5.59e-44	2.06e-42	89.0419	Down
CDHR5	-3.0245	11.7383	-14.9497	5.76e-44	2.11e-42	89.0132	Down
KIAA0513	-2.64833	8.82748	-14.9485	5.83e-44	2.14e-42	89.0002	Down
C15orf48	-3.35141	11.5982	-14.9364	6.69e-44	2.45e-42	88.8632	Down
SQOR	-2.09857	11.4453	-14.9318	7.05e-44	2.58e-42	88.8114	Down
CDKL1	-2.41861	5.82498	-14.9309	7.12e-44	2.6e-42	88.8015	Down
UNC80	-2.82758	1.59013	-14.9302	7.18e-44	2.62e-42	88.7936	Down
GRIA4	-3.39719	2.84367	-14.9177	8.27e-44	3.01e-42	88.6531	Down
HHATL	-1.73524	0.582684	-14.9159	8.44e-44	3.07e-42	88.6328	Down
SCN4B	-3.01363	5.77386	-14.9142	8.61e-44	3.12e-42	88.6131	Down
B4GALNT2	-6.76712	5.81308	-14.9074	9.3e-44	3.37e-42	88.5367	Down
FOLR2	-3.35455	7.08558	-14.8983	1.03e-43	3.73e-42	88.4343	Down
CCL14	-3.04328	4.36361	-14.8977	1.04e-43	3.75e-42	88.4277	Down
PHF24	-3.05175	2.15598	-14.8971	1.04e-43	3.77e-42	88.4211	Down
ABCA9	-3.96407	4.32717	-14.8945	1.08e-43	3.88e-42	88.3915	Down
ATP1B2	-3.11979	4.51965	-14.88	1.27e-43	4.56e-42	88.2292	Down
ZNF676	-2.6791	1.25387	-14.8797	1.27e-43	4.57e-42	88.2253	Down
CNTNAP3	-3.41084	2.90839	-14.8652	1.5e-43	5.37e-42	88.0625	Down
CTD-2270F17.1	-1.75136	0.529223	-14.8541	1.7e-43	6.08e-42	87.9379	Down
PINK1	-2.09389	9.54796	-14.8439	1.91e-43	6.82e-42	87.8234	Down
KCNN3	-2.84694	6.64338	-14.8252	2.35e-43	8.4e-42	87.6139	Down
S100B	-3.00646	6.10304	-14.8229	2.42e-43	8.62e-42	87.5875	Down
TRARG1	-4.19281	1.479	-14.8223	2.43e-43	8.66e-42	87.5811	Down
SSTR3	-2.92255	2.22118	-14.8175	2.57e-43	9.13e-42	87.527	Down
CASP7	-2.17311	11.0874	-14.8069	2.89e-43	1.03e-41	87.4078	Down
SLIT3	-3.40562	8.36678	-14.8063	2.91e-43	1.03e-41	87.401	Down
SERPINA9	-3.3706	1.13624	-14.799	3.16e-43	1.12e-41	87.3192	Down
B3GNT7	-4.36903	9.37497	-14.753	5.31e-43	1.88e-41	86.8044	Down
PAPSS2	-2.66595	11.3331	-14.751	5.43e-43	1.92e-41	86.7816	Down
LINC01475	-2.76151	1.96866	-14.7354	6.47e-43	2.28e-41	86.6077	Down
ACVRL1	-2.21101	10.9375	-14.7343	6.56e-43	2.31e-41	86.5951	Down
LINC00307	-0.861014	0.115159	-14.734	6.57e-43	2.31e-41	86.5922	Down
DPEP3	-2.57101	1.54053	-14.7138	8.26e-43	2.9e-41	86.3657	Down
TMOD1	-3.66242	5.15866	-14.7119	8.43e-43	2.96e-41	86.3448	Down
LINC01781	-2.81906	1.56349	-14.7085	8.76e-43	3.07e-41	86.3074	Down
LOC105372028	-1.59206	0.629932	-14.7037	9.24e-43	3.23e-41	86.2537	Down
LINC00582	-2.70078	1.60848	-14.7031	9.3e-43	3.25e-41	86.247	Down
HTR4	-4.39043	3.70019	-14.6953	1.02e-42	3.54e-41	86.1598	Down
C1QTNF7	-3.90905	4.72801	-14.6906	1.07e-42	3.73e-41	86.1069	Down
POU3F3	-3.25111	1.80625	-14.6876	1.11e-42	3.85e-41	86.0734	Down
SRI	-2.04805	12.4345	-14.6875	1.11e-42	3.85e-41	86.0728	Down
UGDH	-2.36721	11.1652	-14.6866	1.12e-42	3.89e-41	86.0626	Down
LOC101928731	-3.93372	1.76619	-14.6822	1.18e-42	4.08e-41	86.0135	Down
TRANK1	-2.57206	9.94933	-14.6665	1.4e-42	4.86e-41	85.8379	Down
HTR3A	-3.73575	2.46495	-14.6578	1.55e-42	5.35e-41	85.7414	Down
PTCHD1	-4.33239	3.26783	-14.6549	1.6e-42	5.52e-41	85.7084	Down
C1orf210	-2.12404	9.5825	-14.654	1.62e-42	5.57e-41	85.6987	Down
EIF4E3	-2.58288	9.32512	-14.6536	1.62e-42	5.59e-41	85.6935	Down
B3GALT4	-2.11655	8.41116	-14.6504	1.68e-42	5.78e-41	85.6582	Down
ACAN	3.12522	7.83248	14.6498	1.69e-42	5.82e-41	85.6512	Up
FOXF2	-2.79713	7.39099	-14.6488	1.71e-42	5.87e-41	85.6408	Down
MIR497HG	-2.82448	3.46995	-14.6468	1.75e-42	5.99e-41	85.6187	Down
MPPED1	-1.99295	0.709948	-14.6447	1.79e-42	6.13e-41	85.5951	Down
ZNF728	-2.07947	0.744784	-14.6442	1.8e-42	6.16e-41	85.5893	Down
LIPC	-3.63907	3.48366	-14.6386	1.92e-42	6.55e-41	85.5268	Down
C8orf88	-3.31289	3.42505	-14.6378	1.94e-42	6.6e-41	85.5176	Down
BMX	-3.25199	5.26857	-14.6365	1.97e-42	6.69e-41	85.5028	Down
GALNT16	-3.6745	4.65239	-14.6265	2.2e-42	7.46e-41	85.3925	Down
CASC18	-2.60076	1.58307	-14.6238	2.27e-42	7.69e-41	85.3619	Down
KCNA1	-3.10457	1.19405	-14.6234	2.28e-42	7.71e-41	85.357	Down
RGS9	-2.92129	4.83391	-14.6164	2.46e-42	8.33e-41	85.2799	Down
RCAN2	-2.65483	7.89917	-14.6136	2.54e-42	8.58e-41	85.2487	Down
TRPC7	-2.7678	1.84012	-14.6037	2.84e-42	9.58e-41	85.1379	Down
CHP1	-1.86194	12.3155	-14.5959	3.1e-42	1.04e-40	85.0514	Down
SPPL2A	-2.16582	10.9628	-14.5954	3.12e-42	1.05e-40	85.0451	Down
SIAE	-2.17336	11.4952	-14.5926	3.21e-42	1.08e-40	85.015	Down
SNAP25	-3.96604	3.35695	-14.5914	3.26e-42	1.09e-40	85.001	Down
HMX2	-2.69848	1.20272	-14.5899	3.32e-42	1.11e-40	84.9841	Down
SLCO2A1	-2.7664	9.46329	-14.5848	3.51e-42	1.17e-40	84.9272	Down
PTH1R	-2.9434	3.74409	-14.5808	3.67e-42	1.23e-40	84.8837	Down
ARL14	-3.09484	7.88745	-14.5803	3.69e-42	1.23e-40	84.8777	Down
LCN10	-2.54983	1.20321	-14.5727	4.02e-42	1.34e-40	84.7934	Down
HHLA2	-3.72914	9.6841	-14.5724	4.03e-42	1.34e-40	84.7897	Down
CDH18	-1.50009	0.396178	-14.5626	4.5e-42	1.49e-40	84.681	Down
FAM163B	-3.40914	2.50876	-14.5625	4.5e-42	1.49e-40	84.6802	Down
LYPD8	-5.33319	8.79535	-14.5611	4.57e-42	1.52e-40	84.6643	Down
TESK2	-1.8803	7.94188	-14.5605	4.61e-42	1.52e-40	84.6575	Down
LMO3	-4.34131	5.46445	-14.546	5.42e-42	1.79e-40	84.4963	Down
GPM6B	-3.13773	6.49297	-14.545	5.48e-42	1.81e-40	84.485	Down
LINC02057	-3.39436	2.40545	-14.5416	5.69e-42	1.88e-40	84.4471	Down
CLDN5	-2.82379	7.72292	-14.5382	5.91e-42	1.95e-40	84.4101	Down
EYA2	-4.05938	5.93165	-14.5344	6.16e-42	2.03e-40	84.3677	Down
CD160	-2.80191	3.78764	-14.5341	6.19e-42	2.03e-40	84.3639	Down
KCNMB1	-3.61398	6.97841	-14.5331	6.26e-42	2.05e-40	84.353	Down
HBB	-3.63949	8.18581	-14.5321	6.33e-42	2.07e-40	84.3415	Down
PKD1L2	-2.86428	2.3678	-14.5255	6.81e-42	2.23e-40	84.269	Down
IQCN	-2.77976	5.79411	-14.5118	7.93e-42	2.59e-40	84.1168	Down
RHEX	-3.40943	3.82254	-14.5058	8.49e-42	2.77e-40	84.0496	Down
CEACAM1	-2.7005	12.7513	-14.5051	8.55e-42	2.79e-40	84.0421	Down
DKFZp779M0652	-2.21447	1.30302	-14.5032	8.74e-42	2.84e-40	84.0212	Down
SCIN	-3.54718	8.51643	-14.5027	8.78e-42	2.86e-40	84.0159	Down
DCAF12L1	-1.0546	0.223743	-14.498	9.26e-42	3.01e-40	83.9638	Down
MIR1-1HG	-1.53025	0.430365	-14.4974	9.32e-42	3.02e-40	83.9569	Down
ZZEF1	-2.2044	11.1003	-14.4962	9.45e-42	3.06e-40	83.9431	Down
GFI1B	-3.35966	2.90162	-14.4877	1.04e-41	3.36e-40	83.8496	Down
ABCC8	-3.28413	2.84493	-14.4875	1.04e-41	3.36e-40	83.8474	Down
IQCM	-3.17325	1.75088	-14.4831	1.09e-41	3.53e-40	83.7988	Down
VAT1L	-2.87738	5.96825	-14.481	1.12e-41	3.61e-40	83.7754	Down
NR1H4	-4.80903	3.75731	-14.4793	1.14e-41	3.67e-40	83.7558	Down
SEMA6A	-3.3428	9.27134	-14.4782	1.15e-41	3.71e-40	83.7439	Down
CHP2	-5.66012	8.56949	-14.4759	1.18e-41	3.8e-40	83.7188	Down
ZBTB16	-4.3724	3.4413	-14.4734	1.22e-41	3.9e-40	83.6912	Down
NDRG2	-2.05743	11.1819	-14.4733	1.22e-41	3.9e-40	83.6902	Down
CCDC68	-2.96149	8.36415	-14.4725	1.23e-41	3.94e-40	83.6804	Down
CST2	4.01467	4.5014	14.4697	1.27e-41	4.05e-40	83.65	Up
LINC02033	-2.35055	1.5287	-14.4647	1.34e-41	4.28e-40	83.5944	Down
HAND2	-4.70134	5.02452	-14.4514	1.56e-41	4.96e-40	83.4472	Down
DIRAS2	-3.1094	1.9251	-14.4494	1.59e-41	5.06e-40	83.4251	Down
C2CD4A	3.50574	8.75488	14.4492	1.59e-41	5.07e-40	83.4229	Up
TUBAL3	-3.50427	7.23881	-14.4284	2.01e-41	6.38e-40	83.1924	Down
CHGB	-4.81137	4.93504	-14.4258	2.07e-41	6.56e-40	83.1641	Down
ARHGAP44	-2.95071	9.03628	-14.4254	2.08e-41	6.58e-40	83.1597	Down
CFP	-2.46245	5.75436	-14.4208	2.19e-41	6.92e-40	83.1085	Down
TBPL2	-1.8645	0.852298	-14.4122	2.41e-41	7.6e-40	83.0138	Down
PBLD	-2.84023	9.27202	-14.4061	2.58e-41	8.13e-40	82.9462	Down
SSBP2	-2.76696	7.31596	-14.3996	2.77e-41	8.73e-40	82.8739	Down
LINC02418	6.45488	7.36148	14.3983	2.81e-41	8.85e-40	82.8598	Up
CNN1	-4.27979	9.6179	-14.3976	2.83e-41	8.91e-40	82.8518	Down
GRIA1	-2.96118	1.83079	-14.3953	2.91e-41	9.12e-40	82.8268	Down
BMP2	-2.59737	8.96943	-14.3834	3.32e-41	1.04e-39	82.6952	Down
ATP2B2	-2.67267	1.7339	-14.3788	3.49e-41	1.09e-39	82.645	Down
HSPB6	-4.40473	7.20892	-14.3786	3.5e-41	1.09e-39	82.6423	Down
LOC400553	-2.69555	1.59113	-14.3737	3.69e-41	1.15e-39	82.5885	Down
TARID	-2.90195	2.76635	-14.3696	3.87e-41	1.21e-39	82.5432	Down
PLA2G2C	-2.3673	1.17686	-14.3644	4.1e-41	1.28e-39	82.4852	Down
DCAF12L2	-2.32637	0.960328	-14.3639	4.12e-41	1.28e-39	82.48	Down
ADIPOQ	-5.28885	1.68791	-14.3517	4.72e-41	1.47e-39	82.3451	Down
CNNM4	-2.0666	11.3779	-14.3504	4.78e-41	1.49e-39	82.3313	Down
MAFG-DT	2.38777	7.29949	14.3442	5.12e-41	1.59e-39	82.2632	Up
ACAA2	-2.19526	11.818	-14.3438	5.15e-41	1.59e-39	82.2586	Down
GNG13	-3.40905	2.43281	-14.3323	5.85e-41	1.81e-39	82.1316	Down
PGM1	-2.07361	11.0985	-14.3306	5.96e-41	1.84e-39	82.1134	Down
CORO2B	-3.15724	4.89446	-14.3305	5.97e-41	1.84e-39	82.1113	Down
FLVCR2	-2.54646	7.42634	-14.3285	6.1e-41	1.88e-39	82.0893	Down
SFTA2	4.54245	4.82797	14.3274	6.17e-41	1.9e-39	82.0778	Up
DPEP1	5.29622	11.5552	14.3212	6.62e-41	2.03e-39	82.0089	Up
C4orf19	-2.2617	9.08293	-14.3177	6.87e-41	2.11e-39	81.971	Down
GYPC	-2.43471	7.9353	-14.3144	7.13e-41	2.19e-39	81.9349	Down
MBNL1-AS1	-3.08808	6.47437	-14.3116	7.36e-41	2.25e-39	81.9031	Down
CACNG7	-2.15756	0.987729	-14.3027	8.12e-41	2.49e-39	81.8052	Down
ASPG	-3.73069	5.02285	-14.3005	8.32e-41	2.54e-39	81.7814	Down
MYPN	-3.29396	3.07188	-14.2992	8.44e-41	2.58e-39	81.7673	Down
ACTG2	-4.17674	10.9214	-14.2983	8.52e-41	2.6e-39	81.7575	Down
SHISAL1	-3.5871	5.71874	-14.2906	9.28e-41	2.83e-39	81.6728	Down
LOC101928932	-1.63015	0.559244	-14.2859	9.78e-41	2.97e-39	81.6205	Down
CD209	-3.2863	7.19873	-14.2857	9.8e-41	2.98e-39	81.6182	Down
TMEM255A	-3.32949	4.43097	-14.2856	9.81e-41	2.98e-39	81.6178	Down
PEG3	-3.42689	5.02612	-14.2771	1.08e-40	3.27e-39	81.5238	Down
PVT1	2.16674	8.653	14.2747	1.11e-40	3.35e-39	81.4977	Up
STRA6	4.1567	7.33784	14.2618	1.28e-40	3.86e-39	81.3562	Up
FAM46C	-2.79566	9.4236	-14.2567	1.35e-40	4.08e-39	81.2992	Down
CNTN1	-4.48053	4.26184	-14.2532	1.4e-40	4.24e-39	81.2609	Down
PTGER4	-2.26427	9.56696	-14.252	1.42e-40	4.29e-39	81.2477	Down
MAOA	-2.82591	11.7328	-14.2479	1.49e-40	4.48e-39	81.2034	Down
LOC283856	-2.55636	1.42635	-14.2446	1.54e-40	4.64e-39	81.1671	Down
TRPV3	-3.54311	5.05125	-14.2407	1.61e-40	4.84e-39	81.1236	Down
WDR78	-2.91555	6.44722	-14.2348	1.72e-40	5.16e-39	81.0587	Down
FCER1A	-3.56394	3.95726	-14.2339	1.74e-40	5.21e-39	81.0491	Down
COL10A1	5.68086	7.67808	14.2287	1.84e-40	5.51e-39	80.9915	Up
SMIM14	-2.47903	11.0183	-14.225	1.92e-40	5.73e-39	80.9513	Down
LGALS2	-3.67416	7.16914	-14.2228	1.96e-40	5.86e-39	80.9274	Down
PPP2R3A	-2.78042	7.80763	-14.2198	2.03e-40	6.05e-39	80.8947	Down
GRIA3	-3.09293	2.82869	-14.2157	2.13e-40	6.33e-39	80.8495	Down
VWA2	3.27213	8.92042	14.2104	2.25e-40	6.7e-39	80.7911	Up
ADAMTSL3	-4.02282	5.63867	-14.209	2.29e-40	6.8e-39	80.7757	Down
CEND1	-2.65795	3.09968	-14.2045	2.41e-40	7.14e-39	80.7263	Down
WDR17	-3.66134	2.68499	-14.1998	2.53e-40	7.5e-39	80.6751	Down
C8orf46	-2.72556	1.93242	-14.1855	2.97e-40	8.78e-39	80.5184	Down
DHDDS	-1.72531	10.3052	-14.1821	3.08e-40	9.1e-39	80.4811	Down
AGTR1	-4.56222	3.29395	-14.1755	3.31e-40	9.78e-39	80.4086	Down
ARHGAP36	-2.47665	0.941355	-14.1733	3.39e-40	1e-38	80.384	Down
CHL1	-3.79128	6.05849	-14.1712	3.47e-40	1.02e-38	80.361	Down
MAPK10	-2.83342	5.54642	-14.1708	3.49e-40	1.03e-38	80.3571	Down
SPATA12	2.42798	4.84668	14.1607	3.9e-40	1.15e-38	80.2468	Up
LINC01354	-2.73786	1.62758	-14.1602	3.92e-40	1.15e-38	80.2413	Down
SCNN1G	-4.64642	3.04327	-14.1585	4e-40	1.17e-38	80.222	Down
PAMR1	-2.34345	7.26535	-14.1508	4.35e-40	1.27e-38	80.1384	Down
LRRC19	-3.81668	9.03751	-14.1492	4.43e-40	1.3e-38	80.1203	Down
ADGRL3	-3.5202	5.64025	-14.1467	4.55e-40	1.33e-38	80.0935	Down
BCAR3	-2.00924	9.22129	-14.1449	4.64e-40	1.35e-38	80.0736	Down
CLCNKB	-2.67942	1.75212	-14.14	4.9e-40	1.43e-38	80.0195	Down
AKR1B10	-4.68518	8.07593	-14.1351	5.17e-40	1.5e-38	79.9667	Down
ADRB2	-2.89177	4.34224	-14.1293	5.51e-40	1.6e-38	79.9034	Down
LGI4	-3.04834	6.67553	-14.1192	6.16e-40	1.79e-38	79.7925	Down
CCDC152	-3.31173	5.06566	-14.1102	6.8e-40	1.97e-38	79.6944	Down
RBM20	-3.28782	3.55193	-14.1055	7.16e-40	2.07e-38	79.6427	Down
LIFR-AS1	-2.63235	2.08406	-14.1055	7.16e-40	2.07e-38	79.6427	Down
ABCA6	-3.62378	4.75354	-14.1009	7.53e-40	2.18e-38	79.5928	Down
EDIL3	-2.94975	9.3421	-14.1008	7.54e-40	2.18e-38	79.5915	Down
LINC01352	-2.21523	1.27216	-14.1005	7.56e-40	2.18e-38	79.5882	Down
VWC2	-3.06589	2.30845	-14.1002	7.59e-40	2.19e-38	79.585	Down
MTHFD1L	1.88486	10.5525	14.0955	7.99e-40	2.3e-38	79.5331	Up
ACACB	-2.42011	9.27538	-14.0934	8.17e-40	2.35e-38	79.511	Down
SLC6A15	-3.40288	1.70588	-14.0932	8.2e-40	2.35e-38	79.5081	Down
SMIM6	-2.37952	6.4417	-14.0892	8.56e-40	2.46e-38	79.4646	Down
CGREF1	2.91854	9.35143	14.0859	8.88e-40	2.54e-38	79.4288	Up
RASD2	-2.92615	7.80799	-14.0828	9.19e-40	2.63e-38	79.3943	Down
LINC01016	-2.26933	1.35964	-14.0798	9.5e-40	2.72e-38	79.3616	Down
MIR3150BHG	-3.08858	2.64038	-14.0794	9.53e-40	2.72e-38	79.358	Down
NTRK3	-3.59248	3.64007	-14.0783	9.66e-40	2.75e-38	79.3453	Down
SIGLEC11	-2.77975	2.87738	-14.0781	9.67e-40	2.76e-38	79.3437	Down
SNCG	-2.86874	5.67944	-14.0744	1.01e-39	2.87e-38	79.3033	Down
TLR3	-2.72211	8.13103	-14.066	1.1e-39	3.14e-38	79.2113	Down
ALKAL2	-3.04369	3.87643	-14.0615	1.16e-39	3.3e-38	79.162	Down
CBX7	-2.33726	9.21272	-14.0608	1.17e-39	3.32e-38	79.1546	Down
TCN2	-2.37673	9.34533	-14.0563	1.23e-39	3.48e-38	79.1053	Down
MXI1	-2.16199	10.4272	-14.0517	1.29e-39	3.66e-38	79.0553	Down
MPC1	-1.81617	10.1234	-14.0516	1.29e-39	3.66e-38	79.0545	Down
CABP2	-0.971738	0.178056	-14.051	1.3e-39	3.68e-38	79.0481	Down
CLIC5	-2.73895	10.5716	-14.0486	1.34e-39	3.77e-38	79.0222	Down
CES2	-2.83606	12.4967	-14.0409	1.46e-39	4.1e-38	78.9376	Down
SYP	-2.66021	6.41963	-14.04	1.47e-39	4.14e-38	78.9279	Down
SIGLEC6	-3.20773	2.85906	-14.0399	1.47e-39	4.14e-38	78.9265	Down
SULT1B1	-3.8475	10.3096	-14.0343	1.56e-39	4.39e-38	78.8662	Down
LINC00402	-2.77493	1.54876	-14.0321	1.6e-39	4.5e-38	78.8416	Down
MRGPRF-AS1	-2.24353	1.29191	-14.0257	1.72e-39	4.82e-38	78.772	Down
FNBP1	-2.41583	10.0404	-14.019	1.85e-39	5.18e-38	78.6995	Down
G6PC	-2.95812	0.961622	-14.0174	1.88e-39	5.26e-38	78.682	Down
MT1E	-3.72431	9.49209	-14.0159	1.91e-39	5.35e-38	78.6655	Down
SLC8A3	-2.73354	2.41118	-14.0146	1.94e-39	5.42e-38	78.6512	Down
FABP4	-4.68793	4.48364	-14.0096	2.05e-39	5.71e-38	78.5971	Down
SLC7A5	2.45613	12.3043	14.0065	2.12e-39	5.91e-38	78.5632	Up
GPER1	-3.13459	6.05941	-14.0051	2.15e-39	5.99e-38	78.5482	Down
DSCAML1	-3.58149	3.6584	-14.0036	2.19e-39	6.09e-38	78.5314	Down
UGT2A3	-5.54583	7.14808	-14.0034	2.19e-39	6.09e-38	78.5294	Down
SLC2A4	-2.84166	6.68979	-14.0025	2.22e-39	6.15e-38	78.5195	Down
LINC00836	-0.965416	0.154139	-14.0017	2.24e-39	6.19e-38	78.5107	Down
DPP10-AS1	-5.06197	2.59848	-14.0015	2.24e-39	6.2e-38	78.5088	Down
HIGD1A	-2.40677	10.855	-14	2.28e-39	6.29e-38	78.4928	Down
MYOCD	-3.68571	6.61074	-13.9988	2.31e-39	6.37e-38	78.4796	Down
RGS13	-3.78271	3.34697	-13.9987	2.31e-39	6.37e-38	78.4782	Down
ZBTB7B	-1.91173	11.4255	-13.9965	2.37e-39	6.52e-38	78.4547	Down
RHPN1	2.51796	9.38616	13.9948	2.41e-39	6.64e-38	78.4358	Up
VIP	-5.22307	6.18917	-13.9923	2.48e-39	6.81e-38	78.4091	Down
LINC01140	-2.76532	3.22582	-13.9863	2.65e-39	7.26e-38	78.3435	Down
LOC101927480	3.5207	6.4056	13.9832	2.74e-39	7.51e-38	78.3098	Up
SCGB2A1	-3.96568	3.49553	-13.9814	2.79e-39	7.65e-38	78.2897	Down
CDC14A	-2.4706	7.65483	-13.9726	3.08e-39	8.42e-38	78.1942	Down
PRDX6	-1.93087	12.6231	-13.9487	3.99e-39	1.09e-37	77.9348	Down
KCNIP4	-2.67265	5.42552	-13.945	4.16e-39	1.14e-37	77.8947	Down
CD79B	-2.91448	6.10815	-13.9429	4.25e-39	1.16e-37	77.872	Down
MYL9	-3.12832	12.1887	-13.9343	4.67e-39	1.27e-37	77.7789	Down
GNG2	-2.69344	8.02799	-13.9319	4.8e-39	1.31e-37	77.752	Down
MIER3	-2.46366	10.1328	-13.9318	4.8e-39	1.31e-37	77.7515	Down
STAB2	-2.88598	4.40537	-13.9309	4.85e-39	1.32e-37	77.7415	Down
KLRF1	-2.66819	2.22944	-13.9287	4.97e-39	1.35e-37	77.7182	Down
RMDN2	-2.54587	7.32507	-13.9276	5.03e-39	1.36e-37	77.7054	Down
GPD1L	-2.00676	10.8543	-13.9262	5.1e-39	1.38e-37	77.691	Down
RAB27A	-2.27984	9.66589	-13.9197	5.48e-39	1.48e-37	77.6203	Down
LOC729558	-3.34436	1.31777	-13.9146	5.79e-39	1.56e-37	77.5653	Down
MCIDAS	3.07096	4.55659	13.9118	5.98e-39	1.61e-37	77.5341	Up
SEZ6	-3.11562	2.09965	-13.9052	6.43e-39	1.73e-37	77.4623	Down
XDH	-3.17535	9.21432	-13.8992	6.86e-39	1.85e-37	77.3979	Down
CTXN2	-1.48889	0.440955	-13.8972	7.01e-39	1.88e-37	77.3761	Down
CCDC13	-2.29578	3.4993	-13.897	7.03e-39	1.89e-37	77.3736	Down
BTNL3	-3.81812	8.09988	-13.8876	7.78e-39	2.09e-37	77.2722	Down
NAP1L6	-2.20664	1.01519	-13.8872	7.82e-39	2.1e-37	77.2674	Down
NMRK2	-1.76424	0.566566	-13.8818	8.29e-39	2.22e-37	77.2093	Down
C1QTNF2	-2.35943	5.21343	-13.8774	8.69e-39	2.33e-37	77.1618	Down
NTNG1	-3.36403	2.1534	-13.8737	9.05e-39	2.42e-37	77.1216	Down
FCRLA	-3.85774	3.97616	-13.8731	9.11e-39	2.43e-37	77.1153	Down
LOC400706	3.95112	5.18186	13.8699	9.43e-39	2.52e-37	77.0806	Up
BCAS1	-3.59316	9.91145	-13.8643	1e-38	2.67e-37	77.0196	Down
VPREB3	-3.16561	3.76581	-13.8616	1.03e-38	2.75e-37	76.9906	Down
ADAMTS9-AS1	-3.95655	3.01887	-13.8597	1.05e-38	2.8e-37	76.9704	Down
IGSF10	-3.88422	4.65647	-13.8595	1.06e-38	2.81e-37	76.9681	Down
ATP8B1	-2.25965	12.413	-13.8581	1.07e-38	2.85e-37	76.953	Down
CXCR5	-2.94924	1.7295	-13.8575	1.08e-38	2.86e-37	76.9466	Down
TRIM29	3.34549	10.7265	13.846	1.22e-38	3.24e-37	76.8219	Up
LYNX1	-3.2533	6.04858	-13.8408	1.3e-38	3.43e-37	76.7652	Down
CLDN2	5.24087	10.5895	13.8348	1.38e-38	3.66e-37	76.7002	Up
CNTN3	-4.2392	4.58165	-13.8326	1.42e-38	3.74e-37	76.6766	Down
DAAM2	-2.61665	7.87329	-13.8234	1.57e-38	4.13e-37	76.5771	Down
NFE2L3	2.12186	11.9074	13.8233	1.57e-38	4.13e-37	76.577	Up
CCL28	-3.13338	9.37453	-13.8193	1.64e-38	4.31e-37	76.5329	Down
NUGGC	-3.41705	4.20641	-13.8181	1.66e-38	4.36e-37	76.52	Down
CIDEA	-3.16225	0.869032	-13.8157	1.7e-38	4.47e-37	76.4943	Down
PTPN21	-2.0637	9.02164	-13.8125	1.76e-38	4.62e-37	76.4598	Down
LINC01752	-3.4794	4.4441	-13.8117	1.78e-38	4.66e-37	76.451	Down
FGF14-AS2	-2.86021	3.11665	-13.8113	1.79e-38	4.67e-37	76.4468	Down
SGCA	-3.61447	4.92668	-13.8099	1.81e-38	4.74e-37	76.4318	Down
TM6SF2	-3.1644	4.49968	-13.8062	1.89e-38	4.93e-37	76.392	Down
CPNE8	-2.97626	7.29613	-13.8035	1.94e-38	5.07e-37	76.3628	Down
PPP1R1A	-4.07343	3.62553	-13.8022	1.97e-38	5.14e-37	76.3487	Down
AARD	-2.76768	2.34684	-13.7978	2.07e-38	5.38e-37	76.3012	Down
SLC2A13	-2.36885	8.73168	-13.7959	2.11e-38	5.49e-37	76.2809	Down
MPEG1	-2.92622	9.28789	-13.7954	2.12e-38	5.52e-37	76.275	Down
PLPP3	-2.084	10.0415	-13.7942	2.15e-38	5.58e-37	76.2618	Down
PPP1R12B	-3.00032	10.6012	-13.7934	2.17e-38	5.63e-37	76.2536	Down
DIRAS1	-3.19936	4.16821	-13.7897	2.26e-38	5.85e-37	76.2139	Down
MAFA	-2.22303	1.58821	-13.7893	2.27e-38	5.87e-37	76.2099	Down
RELN	-4.07616	4.72428	-13.7808	2.49e-38	6.43e-37	76.1183	Down
CPT2	-1.94701	10.1322	-13.78	2.51e-38	6.48e-37	76.1087	Down
NPAS4	-2.50551	1.66644	-13.7688	2.83e-38	7.31e-37	75.988	Down
GRAMD2B	-2.18913	9.37888	-13.7625	3.03e-38	7.82e-37	75.9203	Down
CA12	-3.14915	11.5768	-13.7521	3.4e-38	8.74e-37	75.8082	Down
MXD1	-2.27693	10.9358	-13.7521	3.4e-38	8.74e-37	75.8079	Down
HLX-AS1	-1.46174	0.551133	-13.7508	3.44e-38	8.85e-37	75.7943	Down
HAGLR	-3.523	7.71482	-13.7462	3.62e-38	9.29e-37	75.7449	Down
SYNPO	-2.22511	11.0073	-13.7438	3.72e-38	9.53e-37	75.7186	Down
IL16	-2.59154	7.79451	-13.7416	3.81e-38	9.75e-37	75.6948	Down
ADAMTSL1	-2.98749	6.73647	-13.7408	3.84e-38	9.82e-37	75.6871	Down
NDN	-2.55911	8.01042	-13.7404	3.86e-38	9.86e-37	75.682	Down
GPR142	-2.12027	1.24994	-13.7345	4.11e-38	1.05e-36	75.6187	Down
FBXL22	-2.41891	5.64818	-13.7322	4.21e-38	1.08e-36	75.5937	Down
KCNQ5	-3.32832	2.49084	-13.728	4.41e-38	1.12e-36	75.5494	Down
CILP	-4.73692	5.93452	-13.7266	4.48e-38	1.14e-36	75.534	Down
ATP13A4	-3.71064	4.36777	-13.7218	4.72e-38	1.2e-36	75.4817	Down
RCSD1	-2.45852	7.86141	-13.7187	4.88e-38	1.24e-36	75.449	Down
RNF150	-3.80089	6.03312	-13.7152	5.06e-38	1.29e-36	75.4111	Down
ACOX1	-1.84715	11.7588	-13.7117	5.26e-38	1.33e-36	75.3739	Down
LOC101927392	-1.24255	0.300965	-13.7059	5.6e-38	1.42e-36	75.311	Down
PRKAR2B	-2.99454	7.43575	-13.7052	5.65e-38	1.43e-36	75.3032	Down
ENTPD3	-3.52859	4.39287	-13.7019	5.85e-38	1.48e-36	75.2682	Down
PCP4L1	-3.81192	2.94183	-13.6985	6.07e-38	1.53e-36	75.2315	Down
SLC35F1	-2.72104	4.05649	-13.6907	6.6e-38	1.67e-36	75.1481	Down
ANKRD35	-2.50593	4.77065	-13.6836	7.13e-38	1.8e-36	75.0717	Down
KIAA1211	-2.82795	8.32287	-13.6812	7.32e-38	1.84e-36	75.0459	Down
ITGA8	-2.60876	7.03977	-13.6774	7.62e-38	1.92e-36	75.0052	Down
CHRDL1	-5.02095	6.63108	-13.6767	7.68e-38	1.93e-36	74.9979	Down
NOTUM	6.00998	8.13288	13.6742	7.89e-38	1.98e-36	74.9709	Up
FMO5	-2.76334	8.93507	-13.6665	8.57e-38	2.15e-36	74.8884	Down
TLL1	-3.55185	3.95126	-13.6656	8.66e-38	2.17e-36	74.8787	Down
ATRNL1	-3.47592	3.34737	-13.66	9.2e-38	2.3e-36	74.8177	Down
TTLL6	-3.10133	5.7702	-13.6527	9.96e-38	2.49e-36	74.7396	Down
SHISA3	-3.6711	4.71003	-13.6489	1.04e-37	2.59e-36	74.6993	Down
LUZP2	-3.47373	3.82637	-13.6485	1.04e-37	2.6e-36	74.695	Down
MOB3B	-2.10819	9.97341	-13.6435	1.1e-37	2.74e-36	74.6413	Down
CP	-4.08391	5.64478	-13.6404	1.14e-37	2.83e-36	74.608	Down
SYNGR1	-2.96548	6.25569	-13.6339	1.22e-37	3.04e-36	74.5382	Down
SUGCT	-2.7256	6.23193	-13.633	1.23e-37	3.06e-36	74.5283	Down
POPDC2	-3.05087	5.93413	-13.6234	1.37e-37	3.39e-36	74.4258	Down
CRYBA2	-3.40751	2.88341	-13.6221	1.38e-37	3.44e-36	74.4121	Down
SLC17A1	-2.82315	1.71244	-13.6196	1.42e-37	3.53e-36	74.3846	Down
FAM83H-AS1	2.23701	9.91642	13.617	1.46e-37	3.63e-36	74.3566	Up
CBX2	2.84157	8.52028	13.6169	1.47e-37	3.63e-36	74.356	Up
SPTBN2	2.4559	10.0053	13.6074	1.62e-37	4.01e-36	74.2543	Up
UGT1A1	-4.02853	2.76122	-13.6072	1.63e-37	4.02e-36	74.2526	Down
CYP4B1	-3.22646	3.03396	-13.6066	1.64e-37	4.04e-36	74.2452	Down
MAB21L2	-3.66796	7.54965	-13.6007	1.74e-37	4.3e-36	74.1825	Down
HLF	-2.90576	6.00602	-13.5999	1.76e-37	4.33e-36	74.1737	Down
STUM	-4.5759	4.93431	-13.5978	1.8e-37	4.43e-36	74.1511	Down
F13A1	-3.76256	8.11027	-13.5928	1.9e-37	4.67e-36	74.0983	Down
PAQR5	-2.55381	9.17818	-13.5926	1.9e-37	4.67e-36	74.096	Down
SCUBE1	-2.82625	6.35929	-13.5913	1.93e-37	4.73e-36	74.0822	Down
BLK	-3.6216	3.97007	-13.5883	1.99e-37	4.89e-36	74.0495	Down
APLN	2.58655	7.81244	13.5864	2.03e-37	4.98e-36	74.03	Up
FJX1	2.19478	7.04587	13.5846	2.08e-37	5.08e-36	74.0098	Up
LINC00940	-3.46269	2.78881	-13.5842	2.08e-37	5.09e-36	74.0059	Down
CLU	-3.36189	10.4536	-13.5753	2.29e-37	5.6e-36	73.9113	Down
BMP6	-2.81876	5.61731	-13.5709	2.4e-37	5.86e-36	73.8639	Down
TRHDE-AS1	-2.85795	1.20877	-13.5648	2.57e-37	6.26e-36	73.7985	Down
JPH2	-3.46949	6.73712	-13.5631	2.61e-37	6.36e-36	73.7809	Down
SCN3A	-3.1694	3.94954	-13.5611	2.67e-37	6.5e-36	73.7591	Down
LRRN4CL	-2.54999	6.14382	-13.5585	2.75e-37	6.68e-36	73.7314	Down
NWD2	-3.35105	2.94951	-13.5568	2.8e-37	6.79e-36	73.7129	Down
FNDC9	-2.50536	1.62977	-13.5423	3.27e-37	7.93e-36	73.5587	Down
PLCG2	-2.53996	8.17371	-13.5415	3.3e-37	7.99e-36	73.5498	Down
TMIGD3	-2.66967	5.95833	-13.5413	3.31e-37	8.01e-36	73.5472	Down
RSPO1	-3.14316	2.57971	-13.5374	3.45e-37	8.34e-36	73.5054	Down
MFSD4A	-2.93689	8.36342	-13.5331	3.61e-37	8.72e-36	73.4604	Down
FGFR2	-3.35277	8.52219	-13.5303	3.72e-37	8.98e-36	73.4299	Down
FBLIM1	-1.80422	11.5139	-13.5301	3.73e-37	8.99e-36	73.4283	Down
AP3S2	-1.65825	9.67822	-13.5271	3.85e-37	9.28e-36	73.3959	Down
GIMAP1	-2.37702	6.55948	-13.5264	3.88e-37	9.34e-36	73.388	Down
STAP1	-3.20503	3.40839	-13.5164	4.32e-37	1.04e-35	73.2814	Down
LY9	-3.03129	5.13517	-13.5155	4.36e-37	1.05e-35	73.2722	Down
CFL2	-2.74237	8.33817	-13.5152	4.38e-37	1.05e-35	73.269	Down
LRAT	-3.09989	2.01236	-13.51	4.63e-37	1.11e-35	73.2132	Down
PGR	-3.45771	4.45858	-13.5055	4.86e-37	1.16e-35	73.1655	Down
SLC23A1	-2.99499	5.80214	-13.5038	4.95e-37	1.18e-35	73.1469	Down
SPERT	3.77996	3.66036	13.5001	5.15e-37	1.23e-35	73.1082	Up
TMEM108	-2.50148	3.97701	-13.4968	5.33e-37	1.27e-35	73.0725	Down
ZNF835	-2.62382	3.15813	-13.4837	6.13e-37	1.46e-35	72.9336	Down
CHRM2	-5.26204	3.08479	-13.4794	6.42e-37	1.53e-35	72.888	Down
TAS1R1	-2.4269	1.62023	-13.4792	6.44e-37	1.53e-35	72.8849	Down
LOC151484	-1.66826	0.806304	-13.4743	6.79e-37	1.61e-35	72.8333	Down
CAV1	-2.50188	10.1939	-13.4712	7.02e-37	1.67e-35	72.8002	Down
NACAD	-2.61338	5.30517	-13.4642	7.57e-37	1.8e-35	72.7253	Down
RGMA	-3.34142	7.3685	-13.4574	8.14e-37	1.93e-35	72.653	Down
KCNC1	-2.38194	1.91882	-13.4544	8.4e-37	1.99e-35	72.6219	Down
WSCD2	-3.75797	2.8424	-13.4413	9.67e-37	2.29e-35	72.4818	Down
MIR7-3HG	-2.07023	0.772872	-13.4297	1.09e-36	2.59e-35	72.3583	Down
ENTPD8	-3.60778	8.581	-13.424	1.16e-36	2.75e-35	72.2986	Down
BVES	-2.98942	5.66675	-13.4071	1.39e-36	3.29e-35	72.1182	Down
FABP2	-4.61989	6.90247	-13.3974	1.55e-36	3.65e-35	72.0155	Down
CYP11A1	-2.68289	2.33831	-13.3967	1.56e-36	3.67e-35	72.0084	Down
ATP6V0D1	-1.45081	12.0048	-13.3964	1.56e-36	3.68e-35	72.0052	Down
CRYAB	-2.93021	8.06637	-13.3867	1.73e-36	4.08e-35	71.902	Down
TDRD10	-2.31391	3.11247	-13.3847	1.77e-36	4.16e-35	71.881	Down
LOC102724050	-2.43061	1.0318	-13.3822	1.82e-36	4.27e-35	71.8541	Down
CPED1	-2.96262	7.81105	-13.3807	1.85e-36	4.33e-35	71.839	Down
RIOK3	-2.10377	11.1725	-13.3797	1.87e-36	4.38e-35	71.828	Down
REEP2	-2.87753	5.30812	-13.3792	1.88e-36	4.39e-35	71.8233	Down
CCNO	2.57521	7.88348	13.3694	2.09e-36	4.88e-35	71.7184	Up
B3GALT5	-4.06981	9.01289	-13.3689	2.1e-36	4.9e-35	71.7136	Down
LINC01799	-1.30803	0.357076	-13.3669	2.14e-36	5e-35	71.6923	Down
KIAA1257	2.59021	6.80761	13.3648	2.19e-36	5.11e-35	71.67	Up
LOC102724804	-1.85734	0.955928	-13.3629	2.23e-36	5.21e-35	71.6496	Down
JPH3	-2.82215	2.93802	-13.3625	2.24e-36	5.23e-35	71.6456	Down
STYK1	-2.42747	8.2025	-13.3479	2.62e-36	6.1e-35	71.4913	Down
CPT1A	-1.71353	12.2196	-13.3411	2.82e-36	6.55e-35	71.4195	Down
TESC	3.41433	9.95619	13.3391	2.88e-36	6.69e-35	71.3984	Up
PTGDR	-4.17968	5.0678	-13.3347	3.02e-36	7.01e-35	71.3509	Down
AICDA	-2.65597	1.14319	-13.3254	3.33e-36	7.73e-35	71.2528	Down
KCNA3	-3.23442	3.79503	-13.3217	3.47e-36	8.03e-35	71.2136	Down
LINC02292	-2.37313	1.89921	-13.3204	3.52e-36	8.14e-35	71.1998	Down
LIMS2	-2.66994	9.02732	-13.3171	3.64e-36	8.42e-35	71.165	Down
ASCL1	-2.28117	1.05714	-13.3146	3.74e-36	8.64e-35	71.1387	Down
MFAP4	-3.20619	9.97942	-13.3021	4.27e-36	9.86e-35	71.0064	Down
CIPC	-1.85282	9.89469	-13.3005	4.34e-36	1e-34	70.9893	Down
KCNB2	-2.32877	1.35254	-13.2909	4.81e-36	1.11e-34	70.8888	Down
RBKS	-1.73702	7.2372	-13.2907	4.82e-36	1.11e-34	70.8864	Down
NPR1	-2.37839	6.87049	-13.2862	5.05e-36	1.16e-34	70.8391	Down
CNKSR2	-3.15128	3.08688	-13.2805	5.37e-36	1.23e-34	70.7786	Down
GPR88	-2.66265	1.91325	-13.2745	5.73e-36	1.31e-34	70.7148	Down
SLC5A11	-2.91751	2.85071	-13.2744	5.74e-36	1.32e-34	70.7136	Down
NEDD4L	-1.8668	11.0285	-13.2735	5.78e-36	1.33e-34	70.7051	Down
SIGLEC8	-3.19781	4.1254	-13.2734	5.79e-36	1.33e-34	70.7039	Down
ZNF229	-2.84136	3.57693	-13.2575	6.86e-36	1.57e-34	70.5361	Down
KIF5C	-3.01716	5.39594	-13.2537	7.14e-36	1.63e-34	70.4954	Down
LOC100507506	-2.17147	2.09819	-13.2489	7.52e-36	1.72e-34	70.4452	Down
CAPN5	-1.97584	12.3116	-13.2412	8.16e-36	1.86e-34	70.3635	Down
IL1R2	-3.22999	7.81011	-13.239	8.35e-36	1.9e-34	70.3409	Down
FXYD6	-3.04354	7.99228	-13.2349	8.72e-36	1.98e-34	70.2979	Down
DACT3	-2.87252	6.7465	-13.2327	8.92e-36	2.03e-34	70.2745	Down
MAPK15	3.18674	6.92235	13.2326	8.93e-36	2.03e-34	70.2739	Up
LOC105370854	-3.00506	4.20418	-13.2326	8.94e-36	2.03e-34	70.2729	Down
KANK2	-2.13279	10.7971	-13.2312	9.07e-36	2.06e-34	70.2589	Down
IRF4	-3.3658	6.69145	-13.2286	9.32e-36	2.11e-34	70.2316	Down
SLC10A4	-2.67641	2.59758	-13.2257	9.62e-36	2.18e-34	70.2004	Down
AOC3	-3.24482	9.05769	-13.2193	1.03e-35	2.33e-34	70.1336	Down
SLC22A23	-2.04672	10.2179	-13.2156	1.07e-35	2.42e-34	70.0948	Down
EGFL6	2.77693	6.31485	13.213	1.1e-35	2.48e-34	70.067	Up
FRMD3	-2.97566	7.43916	-13.2121	1.11e-35	2.5e-34	70.058	Down
GRIK1	-2.63903	2.57941	-13.209	1.15e-35	2.59e-34	70.0245	Down
SLC22A17	-2.42309	7.1758	-13.2057	1.19e-35	2.68e-34	69.9906	Down
TMEM238L	-2.59292	9.25842	-13.2013	1.24e-35	2.8e-34	69.944	Down
RPL10L	-3.0438	2.83636	-13.1928	1.36e-35	3.06e-34	69.8543	Down
REP15	-4.01388	4.42329	-13.1895	1.41e-35	3.17e-34	69.8193	Down
OLFM1	-2.8075	6.89148	-13.1884	1.43e-35	3.21e-34	69.8078	Down
LINC01135	-2.09207	2.16794	-13.1863	1.46e-35	3.27e-34	69.7862	Down
CYP1B1-AS1	-2.45582	3.40915	-13.1847	1.48e-35	3.33e-34	69.7693	Down
SETBP1	-2.89061	7.08056	-13.181	1.54e-35	3.46e-34	69.73	Down
KCNA5	-2.60385	3.56052	-13.1779	1.59e-35	3.57e-34	69.698	Down
SHE	-2.59902	6.52054	-13.1726	1.69e-35	3.77e-34	69.6424	Down
FAM46B	-2.88145	5.18645	-13.1634	1.86e-35	4.15e-34	69.5455	Down
ANKRD33B	-2.73224	5.35639	-13.1551	2.03e-35	4.53e-34	69.4585	Down
ADCY9	-2.00382	9.66919	-13.1503	2.14e-35	4.76e-34	69.4076	Down
MPP2	-2.56692	5.53417	-13.1456	2.24e-35	5e-34	69.3588	Down
NECAB1	-3.32854	4.06915	-13.1391	2.4e-35	5.35e-34	69.2909	Down
LINC01976	-1.08738	0.2913	-13.1293	2.67e-35	5.93e-34	69.1876	Down
KCNG3	-2.99935	2.57611	-13.1184	2.99e-35	6.65e-34	69.073	Down
DENND2A	-2.0977	8.04691	-13.1168	3.04e-35	6.75e-34	69.0565	Down
RASGRP2	-2.32038	6.55114	-13.1117	3.21e-35	7.12e-34	69.0035	Down
PPP1R16B	-2.55599	7.69352	-13.1117	3.21e-35	7.12e-34	69.0027	Down
SH2D6	-3.25548	4.08191	-13.1081	3.33e-35	7.38e-34	68.966	Down
ZER1	-1.73429	10.8452	-13.106	3.41e-35	7.54e-34	68.9439	Down
HMCN2	-3.10561	8.45353	-13.1059	3.41e-35	7.54e-34	68.942	Down
PLIN4	-4.69145	5.92897	-13.0998	3.64e-35	8.04e-34	68.8784	Down
NEU4	-3.36189	7.83181	-13.0947	3.84e-35	8.47e-34	68.8253	Down
GHR	-3.38325	6.08291	-13.0933	3.9e-35	8.59e-34	68.8104	Down
KRT20	-3.83025	12.6441	-13.0929	3.91e-35	8.61e-34	68.8069	Down
GPA33	-2.6197	12.7434	-13.0929	3.92e-35	8.62e-34	68.8059	Down
EPB41L4A-DT	-2.34507	3.24273	-13.0918	3.96e-35	8.71e-34	68.7945	Down
MASP1	-4.19741	5.69943	-13.0801	4.48e-35	9.84e-34	68.672	Down
HRCT1	-3.14829	7.35251	-13.0794	4.51e-35	9.9e-34	68.6656	Down
OPN3	-2.03831	7.81633	-13.0765	4.65e-35	1.02e-33	68.6349	Down
PCK1	-3.98122	9.9004	-13.0764	4.66e-35	1.02e-33	68.6339	Down
NKX2-2	-3.12616	1.76877	-13.0707	4.94e-35	1.08e-33	68.5745	Down
LGALS9C	-4.05265	5.83787	-13.0597	5.56e-35	1.21e-33	68.4587	Down
PCDH11Y	-1.65292	0.414289	-13.0591	5.59e-35	1.22e-33	68.4533	Down
SLC30A4	-2.11676	7.95663	-13.0588	5.6e-35	1.22e-33	68.4502	Down
PLN	-4.16659	6.88733	-13.0569	5.72e-35	1.25e-33	68.4295	Down
DES	-5.28393	10.3493	-13.0508	6.1e-35	1.33e-33	68.3658	Down
KLRB1	-2.72439	6.01204	-13.0453	6.46e-35	1.41e-33	68.3088	Down
CHRM4	-2.78721	2.62503	-13.0408	6.78e-35	1.47e-33	68.2614	Down
CYSLTR1	-2.65122	5.36023	-13.0371	7.04e-35	1.53e-33	68.2234	Down
RAB3C	-3.47764	3.81136	-13.0346	7.24e-35	1.57e-33	68.1965	Down
KCNS2	-2.48672	1.63443	-13.0303	7.56e-35	1.64e-33	68.1524	Down
CNR2	-2.95549	2.84678	-13.0278	7.77e-35	1.68e-33	68.1262	Down
CES3	-3.16739	9.91144	-13.0277	7.77e-35	1.68e-33	68.1253	Down
MRGPRE	-1.85247	0.778747	-13.0269	7.84e-35	1.7e-33	68.117	Down
CLECL1	-2.67987	2.9063	-13.0268	7.85e-35	1.7e-33	68.116	Down
FAM163A	-2.74162	3.47989	-13.0256	7.95e-35	1.72e-33	68.1029	Down
HMOX1	-2.1416	9.74394	-13.0211	8.33e-35	1.8e-33	68.0565	Down
FMO4	-2.28745	6.72351	-13.0186	8.56e-35	1.85e-33	68.0298	Down
IL1RAPL1	-2.06634	1.06093	-13.0165	8.75e-35	1.88e-33	68.0082	Down
GSTM2	-2.21143	6.85293	-13.0124	9.14e-35	1.97e-33	67.965	Down
MOGAT2	-4.14611	8.58811	-13.0101	9.36e-35	2.01e-33	67.9411	Down
43898	-1.89019	10.0681	-13.0067	9.7e-35	2.08e-33	67.9058	Down
KCNK2	-3.31466	2.3594	-13.0057	9.8e-35	2.11e-33	67.8949	Down
MMP11	3.19732	11.0075	13.0043	9.94e-35	2.13e-33	67.8811	Up
SH3GL2	-3.38735	2.35182	-13.0011	1.03e-34	2.2e-33	67.8478	Down
TST	-2.02901	12.2536	-12.9966	1.08e-34	2.31e-33	67.801	Down
KRT1	-3.11498	2.29166	-12.9908	1.15e-34	2.45e-33	67.7405	Down
EML1	-2.58792	7.84529	-12.9888	1.17e-34	2.5e-33	67.7189	Down
LOC101929163	-0.995211	0.272388	-12.9881	1.18e-34	2.52e-33	67.712	Down
DLGAP2	-2.26143	1.44333	-12.9878	1.18e-34	2.52e-33	67.7092	Down
SEMA3D	-4.11479	4.1715	-12.9876	1.18e-34	2.53e-33	67.7069	Down
ACAT1	-1.91727	10.8057	-12.9804	1.28e-34	2.72e-33	67.6316	Down
MRGPRF	-2.96177	7.83543	-12.9789	1.3e-34	2.76e-33	67.6165	Down
TMEM130	-3.20321	3.88202	-12.978	1.31e-34	2.79e-33	67.6068	Down
FABP6	4.19518	7.19564	12.9778	1.31e-34	2.79e-33	67.6044	Up
FBXO32	-2.6196	10.1501	-12.9776	1.32e-34	2.8e-33	67.6027	Down
KIF5A	-3.42418	4.95016	-12.9766	1.33e-34	2.82e-33	67.5921	Down
NRG3	-2.26069	1.41829	-12.9758	1.34e-34	2.84e-33	67.5839	Down
SALL2	-2.8743	5.67248	-12.9757	1.34e-34	2.84e-33	67.583	Down
CYP2B7P	-3.15433	3.95399	-12.9712	1.41e-34	2.98e-33	67.5364	Down
LOC101928673	-2.20805	4.07317	-12.9683	1.45e-34	3.07e-33	67.5056	Down
IL2	-1.59474	0.690417	-12.9613	1.56e-34	3.3e-33	67.4325	Down
ARHGEF37	-2.22715	8.56575	-12.9603	1.58e-34	3.33e-33	67.4226	Down
ZNF667-AS1	-2.47731	5.3948	-12.9577	1.62e-34	3.42e-33	67.3954	Down
OSR1	-3.62536	4.62024	-12.9574	1.63e-34	3.43e-33	67.3924	Down
PP7080	-2.68402	9.86615	-12.9571	1.63e-34	3.44e-33	67.3892	Down
VAMP2	-1.87357	10.0707	-12.9564	1.64e-34	3.46e-33	67.3825	Down
ZIK1	-2.36843	4.63718	-12.9557	1.65e-34	3.48e-33	67.3751	Down
MOCS1	-2.28211	8.0825	-12.95	1.76e-34	3.69e-33	67.3153	Down
FAM218A	-2.63929	1.95399	-12.9489	1.78e-34	3.73e-33	67.3044	Down
SULT2B1	2.74034	9.15939	12.948	1.79e-34	3.76e-33	67.2946	Up
SCGB1D2	-1.15624	0.245001	-12.9429	1.89e-34	3.97e-33	67.2419	Down
CYS1	-2.94514	5.85638	-12.9393	1.97e-34	4.12e-33	67.2041	Down
LINC01625	-1.31334	0.370231	-12.9373	2.01e-34	4.2e-33	67.1839	Down
DNAJB5	-2.57934	7.1321	-12.9329	2.1e-34	4.39e-33	67.138	Down
RND2	-2.73134	3.90987	-12.9282	2.21e-34	4.61e-33	67.0885	Down
MGLL	-1.97949	12.372	-12.9261	2.26e-34	4.71e-33	67.0673	Down
COL4A6	-3.41323	4.59015	-12.9232	2.33e-34	4.85e-33	67.0365	Down
PRKACB	-2.88981	10.365	-12.9168	2.49e-34	5.18e-33	66.9706	Down
CCNYL1	-1.89722	9.56424	-12.9082	2.72e-34	5.67e-33	66.8813	Down
NLRP7	-2.76375	2.34999	-12.9015	2.92e-34	6.07e-33	66.8116	Down
CD48	-2.63381	7.71194	-12.9003	2.96e-34	6.15e-33	66.7988	Down
GALNT12	-2.09488	10.4307	-12.8986	3.01e-34	6.25e-33	66.7821	Down
ARL4D	-2.61196	6.14199	-12.8932	3.18e-34	6.61e-33	66.7254	Down
CD79A	-3.75656	7.2546	-12.892	3.22e-34	6.68e-33	66.7128	Down
SYT5	-2.78901	3.1413	-12.8919	3.23e-34	6.68e-33	66.7119	Down
LOC101927884	3.70297	3.5776	12.8919	3.23e-34	6.68e-33	66.7118	Up
SCG2	-3.55688	6.15049	-12.8892	3.32e-34	6.87e-33	66.6841	Down
HTR1D	3.5026	7.27007	12.8857	3.44e-34	7.12e-33	66.6473	Up
ERVFRD-1	-2.72953	1.60436	-12.8853	3.46e-34	7.14e-33	66.6438	Down
PTX3	-2.64088	4.23421	-12.8806	3.63e-34	7.49e-33	66.5948	Down
FSIP2	-3.68672	6.01926	-12.876	3.81e-34	7.86e-33	66.5473	Down
DSC2	-2.13399	11.687	-12.8701	4.05e-34	8.34e-33	66.4865	Down
LHFPL4	-3.92739	2.37737	-12.8672	4.18e-34	8.6e-33	66.4561	Down
CNRIP1	-2.11692	7.02145	-12.8659	4.23e-34	8.71e-33	66.4428	Down
FAM19A4	-2.05094	0.751023	-12.8645	4.29e-34	8.82e-33	66.4287	Down
UBXN10-AS1	-2.8729	3.18996	-12.8642	4.31e-34	8.85e-33	66.4254	Down
MYL6	-1.47763	14.6435	-12.8636	4.34e-34	8.9e-33	66.4188	Down
HAGHL	2.50605	7.83398	12.8597	4.51e-34	9.26e-33	66.3787	Up
NR3C1	-2.6809	8.62879	-12.8562	4.68e-34	9.59e-33	66.3425	Down
UGT1A9	-2.12321	1.00006	-12.8562	4.68e-34	9.59e-33	66.3425	Down
NLGN4X	-3.01568	4.937	-12.8546	4.76e-34	9.74e-33	66.3255	Down
CD27	-2.7795	6.34321	-12.8535	4.82e-34	9.85e-33	66.3141	Down
TMEM155	-2.37498	1.9742	-12.8524	4.87e-34	9.95e-33	66.3031	Down
UCN2	2.75027	3.54192	12.8478	5.11e-34	1.04e-32	66.2551	Up
SNCB	-2.06539	1.13355	-12.8445	5.29e-34	1.08e-32	66.2209	Down
CCDC158	-2.66302	2.89087	-12.8393	5.58e-34	1.14e-32	66.1677	Down
LOC101929268	-1.58477	0.832147	-12.8367	5.74e-34	1.17e-32	66.1407	Down
KAT2B	-2.47233	8.42396	-12.8342	5.89e-34	1.2e-32	66.1145	Down
ZC3HAV1L	1.52217	7.85673	12.8327	5.98e-34	1.21e-32	66.0992	Up
TEAD4	1.75966	9.73479	12.8327	5.98e-34	1.21e-32	66.0991	Up
SPARCL1	-2.98985	10.8043	-12.8305	6.12e-34	1.24e-32	66.076	Down
GAS1RR	-2.80433	1.82049	-12.8224	6.66e-34	1.35e-32	65.9926	Down
SELENBP1	-2.9416	12.8511	-12.8159	7.13e-34	1.44e-32	65.9251	Down
HSPA2	-2.63458	9.13198	-12.8128	7.36e-34	1.49e-32	65.8929	Down
CCR2	-3.15993	5.50476	-12.8109	7.51e-34	1.52e-32	65.8739	Down
GDNF	-2.80779	4.79929	-12.8072	7.81e-34	1.58e-32	65.8351	Down
VSIG2	-4.81955	8.42719	-12.8043	8.04e-34	1.62e-32	65.8053	Down
CREB3L3	-3.72953	4.61474	-12.8014	8.29e-34	1.67e-32	65.7755	Down
KLC3	3.35989	3.85334	12.7998	8.42e-34	1.7e-32	65.7595	Up
LOC101927943	-2.31309	3.18428	-12.7988	8.51e-34	1.71e-32	65.7491	Down
SLITRK1	-1.42481	0.40466	-12.7949	8.86e-34	1.78e-32	65.709	Down
ATP2A3	-2.50396	11.7403	-12.7861	9.72e-34	1.96e-32	65.6174	Down
MGST3	-1.4086	11.714	-12.7811	1.02e-33	2.06e-32	65.5665	Down
C14orf132	-2.87073	7.07643	-12.7809	1.03e-33	2.06e-32	65.5636	Down
LGI3	-2.87941	2.07647	-12.7774	1.06e-33	2.13e-32	65.5279	Down
PACSIN2	-1.66658	11.6406	-12.7753	1.09e-33	2.18e-32	65.5063	Down
ARRB1	-1.67414	10.2022	-12.7679	1.17e-33	2.35e-32	65.4296	Down
BMP5	-3.9512	5.29242	-12.7654	1.2e-33	2.41e-32	65.4044	Down
ARRDC4	-2.35072	9.77968	-12.7602	1.27e-33	2.54e-32	65.351	Down
GRIN3A	-2.25183	4.83323	-12.7545	1.35e-33	2.7e-32	65.2916	Down
SH2D1B	-2.56945	3.31164	-12.754	1.36e-33	2.71e-32	65.2863	Down
HSPB3	-3.83725	2.2965	-12.7488	1.43e-33	2.86e-32	65.2336	Down
MYO1A	-2.61001	11.1137	-12.7476	1.45e-33	2.89e-32	65.2205	Down
MFAP5	-4.01716	7.01918	-12.7474	1.45e-33	2.89e-32	65.2191	Down
CLDN11	-3.0535	5.06403	-12.7401	1.57e-33	3.12e-32	65.1441	Down
JAML	-2.31865	7.86167	-12.7337	1.67e-33	3.33e-32	65.0777	Down
AOC1	-2.5014	12.6721	-12.7324	1.7e-33	3.37e-32	65.0644	Down
SERTM1	-2.06623	0.628035	-12.7311	1.72e-33	3.42e-32	65.0512	Down
BDKRB1	-2.28558	5.65207	-12.7258	1.82e-33	3.61e-32	64.9965	Down
SPX	-2.26691	1.33996	-12.7234	1.86e-33	3.7e-32	64.9712	Down
GIMAP7	-2.49411	7.10692	-12.7232	1.87e-33	3.7e-32	64.9696	Down
FCRL2	-3.50049	3.92233	-12.7223	1.88e-33	3.73e-32	64.9608	Down
GCNT3	-3.40937	10.9983	-12.7223	1.88e-33	3.73e-32	64.9605	Down
CCDC169-SOHLH2	-1.06187	0.220692	-12.7211	1.91e-33	3.77e-32	64.9479	Down
LITAF	-1.72672	12.289	-12.7208	1.91e-33	3.78e-32	64.9446	Down
ITIH5	-2.65171	9.05684	-12.7195	1.94e-33	3.83e-32	64.9313	Down
RBM47	-1.75143	12.3056	-12.7178	1.97e-33	3.89e-32	64.9141	Down
TP73-AS1	-2.35107	6.66779	-12.7173	1.98e-33	3.91e-32	64.9088	Down
EVA1A	2.862	7.62713	12.7156	2.02e-33	3.98e-32	64.8918	Up
GCNT4	-2.94717	5.3541	-12.7149	2.03e-33	4e-32	64.8842	Down
PNOC	-3.10576	3.51432	-12.7111	2.12e-33	4.16e-32	64.8454	Down
LINC01797	-1.53735	0.498476	-12.7108	2.12e-33	4.17e-32	64.8421	Down
HIPK4	-1.99041	1.78347	-12.7096	2.15e-33	4.22e-32	64.8302	Down
SPEG	-3.4539	6.9098	-12.7007	2.36e-33	4.62e-32	64.7384	Down
TGFBI	2.42822	14.4411	12.6965	2.46e-33	4.82e-32	64.6956	Up
TLCD2	-1.96766	9.12908	-12.6893	2.65e-33	5.2e-32	64.6208	Down
SCN3B	-3.01968	3.92575	-12.6846	2.78e-33	5.45e-32	64.5729	Down
HCN4	-2.14164	1.37239	-12.6812	2.88e-33	5.64e-32	64.5385	Down
SLC9A2	-3.34591	8.92848	-12.6763	3.03e-33	5.93e-32	64.4874	Down
FEZF1-AS1	5.2254	5.20787	12.674	3.11e-33	6.06e-32	64.4643	Up
ZBTB7C	-3.39512	8.74096	-12.6724	3.16e-33	6.16e-32	64.4481	Down
TRIM9	-3.25654	4.42912	-12.6676	3.32e-33	6.47e-32	64.3981	Down
SYNE3	-2.3543	7.45836	-12.6642	3.44e-33	6.7e-32	64.3634	Down
IL5RA	-2.69863	2.44488	-12.6631	3.48e-33	6.77e-32	64.3526	Down
NKD2	3.25327	8.88335	12.6621	3.51e-33	6.83e-32	64.3418	Up
UNC79	-1.92458	3.60844	-12.657	3.7e-33	7.2e-32	64.2894	Down
PDLIM2	-1.74072	8.90214	-12.6553	3.77e-33	7.32e-32	64.2724	Down
ANK3	-2.27066	9.48179	-12.655	3.78e-33	7.34e-32	64.2688	Down
LINC01977	2.6798	3.91369	12.6466	4.12e-33	7.99e-32	64.1832	Up
UGT1A5	-1.29058	0.295331	-12.6453	4.18e-33	8.1e-32	64.17	Down
LINC00640	-1.54804	0.811291	-12.6418	4.33e-33	8.39e-32	64.1342	Down
PAG1	-2.34545	9.71205	-12.6393	4.44e-33	8.6e-32	64.1088	Down
NAT1	-2.0981	8.19695	-12.6354	4.63e-33	8.95e-32	64.0685	Down
PLCD3	-2.15698	11.5957	-12.6343	4.68e-33	9.04e-32	64.0571	Down
ERBB4	-2.26741	1.1174	-12.6343	4.68e-33	9.04e-32	64.0567	Down
CLDN7	-1.62961	13.3571	-12.633	4.74e-33	9.15e-32	64.044	Down
PDE5A	-2.60347	9.24613	-12.6327	4.76e-33	9.17e-32	64.0405	Down
KCTD8	-2.2629	0.908207	-12.6245	5.18e-33	9.97e-32	63.9569	Down
KCNIP1	-2.41128	1.68097	-12.6209	5.37e-33	1.03e-31	63.92	Down
TCEAL7	-2.81042	5.15305	-12.6153	5.7e-33	1.1e-31	63.8622	Down
TLR10	-3.12427	4.13969	-12.6146	5.73e-33	1.1e-31	63.8559	Down
TRDN	-2.15299	0.692006	-12.6119	5.9e-33	1.13e-31	63.8279	Down
FAM161B	-1.99372	6.75434	-12.6117	5.91e-33	1.13e-31	63.8259	Down
TCP11L1	-1.6911	7.85528	-12.6083	6.12e-33	1.17e-31	63.7912	Down
UGT2B15	-4.15724	5.8759	-12.5981	6.79e-33	1.3e-31	63.6872	Down
FLJ31104	-1.96839	2.54955	-12.5966	6.9e-33	1.32e-31	63.6718	Down
CLEC17A	-2.91385	2.45367	-12.5929	7.17e-33	1.37e-31	63.634	Down
MTM1	-1.93944	9.4397	-12.5901	7.38e-33	1.41e-31	63.6051	Down
MIR137HG	-1.17765	0.321455	-12.5798	8.21e-33	1.57e-31	63.4993	Down
GPR37L1	-2.11833	6.09447	-12.5782	8.34e-33	1.59e-31	63.4838	Down
EFCAB1	-2.14305	1.91114	-12.5756	8.57e-33	1.63e-31	63.4565	Down
STIM1	-1.59743	10.8229	-12.5736	8.75e-33	1.67e-31	63.4362	Down
43892	-1.45985	9.42955	-12.5712	8.96e-33	1.71e-31	63.4122	Down
KLF9	-2.61284	9.38762	-12.5686	9.21e-33	1.75e-31	63.3858	Down
GDF15	2.39778	12.0357	12.5677	9.3e-33	1.77e-31	63.3759	Up
HS6ST3	-2.83774	1.71015	-12.5571	1.04e-32	1.97e-31	63.268	Down
TP53I3	-1.65271	9.96301	-12.5569	1.04e-32	1.97e-31	63.2659	Down
VILL	-2.11732	10.9094	-12.5565	1.04e-32	1.98e-31	63.2619	Down
BCL2	-2.51267	8.00799	-12.553	1.08e-32	2.05e-31	63.2266	Down
NBPF1	-2.08034	8.62379	-12.5492	1.12e-32	2.13e-31	63.1876	Down
ZNF385B	-3.18826	2.9035	-12.5461	1.16e-32	2.2e-31	63.1561	Down
ADAM33	-3.08408	6.21287	-12.5394	1.24e-32	2.35e-31	63.0871	Down
TRIP13	1.74074	9.66051	12.5363	1.28e-32	2.43e-31	63.0556	Up
ATP6V0D2	-2.83422	4.90519	-12.5331	1.33e-32	2.51e-31	63.0228	Down
SMYD1	-3.8098	2.48468	-12.5319	1.34e-32	2.54e-31	63.0107	Down
CPB1	-3.21853	1.58217	-12.5311	1.35e-32	2.55e-31	63.0032	Down
TCF7L1	-1.96958	7.51058	-12.5276	1.4e-32	2.65e-31	62.9671	Down
FILIP1	-2.93772	6.0628	-12.5273	1.41e-32	2.65e-31	62.9643	Down
FLT3	-2.80974	3.5838	-12.5272	1.41e-32	2.65e-31	62.9636	Down
UCHL1	-3.20616	6.52401	-12.5256	1.43e-32	2.69e-31	62.9471	Down
ARHGEF25	-2.68513	7.3682	-12.5209	1.5e-32	2.82e-31	62.8995	Down
MPPE1	-1.60588	8.61348	-12.5207	1.51e-32	2.83e-31	62.8972	Down
CCDC78	2.68207	6.13714	12.5145	1.61e-32	3.01e-31	62.8338	Up
SLC9A1	-1.92761	11.0798	-12.5141	1.61e-32	3.02e-31	62.8299	Down
TOM1L2	-1.74275	10.6094	-12.5117	1.65e-32	3.09e-31	62.8055	Down
PRRG3	-2.39407	3.6077	-12.5067	1.74e-32	3.25e-31	62.7548	Down
ASXL3	-3.446	4.46432	-12.5017	1.83e-32	3.42e-31	62.7039	Down
ARMCX1	-2.54184	6.77205	-12.4955	1.95e-32	3.65e-31	62.6407	Down
ZNF671	-2.24001	5.57778	-12.4925	2.01e-32	3.76e-31	62.6104	Down
EPHX2	-2.20287	10.3053	-12.4892	2.08e-32	3.89e-31	62.5759	Down
ACKR1	-3.65976	6.90907	-12.4891	2.08e-32	3.89e-31	62.575	Down
EPM2A	-1.88357	6.93888	-12.4855	2.16e-32	4.03e-31	62.5383	Down
CCDC178	-2.30502	1.73031	-12.4847	2.18e-32	4.06e-31	62.5302	Down
LINC01497	-0.851095	0.132112	-12.4811	2.26e-32	4.21e-31	62.4936	Down
PCSK7	-1.68742	10.6884	-12.4714	2.5e-32	4.64e-31	62.3954	Down
PALM	-2.73859	7.43382	-12.4631	2.72e-32	5.05e-31	62.3116	Down
ABCD2	-2.93626	3.68882	-12.4621	2.75e-32	5.1e-31	62.301	Down
CD22	-3.30899	5.663	-12.4611	2.78e-32	5.15e-31	62.2904	Down
FAM95B1	-1.80859	0.914748	-12.4601	2.8e-32	5.2e-31	62.2805	Down
PDE1C	-2.33939	5.61185	-12.4592	2.83e-32	5.24e-31	62.2711	Down
SOCS2	-1.87874	8.28704	-12.4583	2.85e-32	5.28e-31	62.2628	Down
C5orf30	-1.88844	9.78149	-12.4545	2.97e-32	5.49e-31	62.2238	Down
TNS1	-3.08391	11.0399	-12.4536	3e-32	5.54e-31	62.2149	Down
LINC01133	-2.35707	8.51642	-12.4488	3.15e-32	5.81e-31	62.1657	Down
F2RL1	-1.82395	11.5483	-12.4487	3.15e-32	5.81e-31	62.165	Down
MIXL1	-2.6547	2.84716	-12.4476	3.18e-32	5.87e-31	62.154	Down
DAND5	-2.43551	2.22562	-12.4446	3.28e-32	6.05e-31	62.1236	Down
PPP2R2B	-2.84693	4.13946	-12.4428	3.34e-32	6.16e-31	62.1055	Down
FLNC	-3.25897	9.96177	-12.4372	3.54e-32	6.52e-31	62.048	Down
VIPR1	-2.23434	10.0818	-12.4275	3.91e-32	7.2e-31	61.9497	Down
RAB37	-2.26862	7.00137	-12.4214	4.16e-32	7.65e-31	61.8878	Down
CLEC4F	-2.55135	2.13284	-12.4209	4.18e-32	7.68e-31	61.8834	Down
GRIA2	-2.06363	0.987259	-12.4059	4.88e-32	8.95e-31	61.7311	Down
MS4A2	-3.32638	4.65051	-12.4055	4.9e-32	8.98e-31	61.7271	Down
TPSG1	-3.89425	6.47474	-12.3936	5.53e-32	1.01e-30	61.6067	Down
MB	-3.51538	5.79956	-12.3931	5.56e-32	1.02e-30	61.6016	Down
CYBRD1	-2.76973	10.1122	-12.3892	5.78e-32	1.06e-30	61.5619	Down
GSTA1	-3.99346	4.31913	-12.3886	5.82e-32	1.06e-30	61.5565	Down
HIF3A	-3.0291	5.57582	-12.3806	6.31e-32	1.15e-30	61.4753	Down
FEZ1	-2.13543	7.06793	-12.3792	6.41e-32	1.17e-30	61.4606	Down
LINC00842	-2.69286	2.20765	-12.3767	6.57e-32	1.2e-30	61.4356	Down
RGS22	-2.63698	2.05069	-12.3715	6.92e-32	1.26e-30	61.3836	Down
LRRC66	-2.46545	7.59739	-12.3665	7.29e-32	1.33e-30	61.3327	Down
FENDRR	-2.65441	8.3022	-12.3661	7.32e-32	1.33e-30	61.3281	Down
P2RY8	-2.32621	6.82342	-12.3657	7.34e-32	1.34e-30	61.3249	Down
OR2W3	-3.01522	2.12157	-12.3599	7.79e-32	1.42e-30	61.266	Down
CLIP3	-2.30973	8.2217	-12.359	7.87e-32	1.43e-30	61.2569	Down
BEX4	-2.80092	7.58881	-12.3568	8.04e-32	1.46e-30	61.2349	Down
DDX25	-1.95673	1.21446	-12.3562	8.1e-32	1.47e-30	61.2281	Down
CRB1	-1.77672	0.936424	-12.3544	8.25e-32	1.5e-30	61.2099	Down
SIGLEC17P	-2.67459	3.13673	-12.3492	8.69e-32	1.57e-30	61.1578	Down
LOC101928834	-2.38253	2.1575	-12.3457	9.01e-32	1.63e-30	61.1225	Down
SH3TC2	2.51264	8.05506	12.3452	9.05e-32	1.64e-30	61.1179	Up
LOC100240735	-2.26254	1.74777	-12.3412	9.43e-32	1.7e-30	61.077	Down
ZNF582-AS1	-2.3312	3.26752	-12.3392	9.63e-32	1.74e-30	61.0565	Down
SPATA4	-1.37934	0.514112	-12.3374	9.79e-32	1.77e-30	61.0392	Down
C18orf32	-1.53588	7.51084	-12.3355	9.98e-32	1.8e-30	61.0201	Down
STAB1	-2.18324	10.2981	-12.3345	1.01e-31	1.82e-30	61.0093	Down
OSTN	-1.25342	0.325186	-12.3337	1.02e-31	1.83e-30	61.0014	Down
SCRG1	-3.63507	2.77337	-12.3325	1.03e-31	1.85e-30	60.989	Down
ATG9B	2.62854	6.99643	12.3324	1.03e-31	1.86e-30	60.9881	Up
MROH2B	-1.81107	0.566966	-12.3303	1.05e-31	1.89e-30	60.9671	Down
CHMP1B	-1.53522	10.9883	-12.3298	1.06e-31	1.9e-30	60.9621	Down
CHRNA3	-3.26974	5.38069	-12.3276	1.08e-31	1.94e-30	60.9398	Down
PAFAH2	-1.73432	9.93712	-12.3233	1.13e-31	2.03e-30	60.8966	Down
LOC100129129	-0.802288	0.185011	-12.3215	1.15e-31	2.06e-30	60.8787	Down
ATP8A2	-2.43973	4.09017	-12.3214	1.15e-31	2.07e-30	60.8773	Down
GLDN	-2.8879	5.64041	-12.3186	1.19e-31	2.12e-30	60.8488	Down
ATP5F1A	-1.56001	13.8281	-12.3181	1.19e-31	2.13e-30	60.8438	Down
SGCE	-2.40921	7.47366	-12.317	1.21e-31	2.16e-30	60.8326	Down
GPIHBP1	-2.96828	3.50298	-12.3168	1.21e-31	2.16e-30	60.8311	Down
GIMAP6	-2.2454	8.20426	-12.3116	1.27e-31	2.27e-30	60.7787	Down
LOC101927023	-1.30429	0.268326	-12.3105	1.29e-31	2.3e-30	60.768	Down
KRT17	4.00537	7.968	12.3025	1.4e-31	2.49e-30	60.6874	Up
RHOU	-2.02077	10.021	-12.2956	1.5e-31	2.67e-30	60.6177	Down
TRIM50	-1.91924	1.3584	-12.2955	1.5e-31	2.67e-30	60.6164	Down
SEC1P	-2.12805	2.74163	-12.2897	1.59e-31	2.83e-30	60.5578	Down
KIR2DL4	-3.07639	2.92967	-12.2868	1.64e-31	2.91e-30	60.5293	Down
GIMAP8	-2.30116	7.53358	-12.2846	1.67e-31	2.97e-30	60.5071	Down
LINC02408	-2.32333	1.58651	-12.2777	1.8e-31	3.19e-30	60.4372	Down
NEURL1B	-1.99112	10.8023	-12.2667	2.01e-31	3.56e-30	60.3272	Down
FXYD3	-2.19838	13.8046	-12.2662	2.02e-31	3.58e-30	60.3218	Down
PDE3A	-3.12333	9.02984	-12.2659	2.02e-31	3.59e-30	60.3185	Down
RTN1	-2.6424	6.09823	-12.2639	2.07e-31	3.66e-30	60.2982	Down
SESN2	-1.62919	9.59018	-12.2629	2.09e-31	3.69e-30	60.2888	Down
COX7A1	-2.00394	6.88096	-12.2624	2.1e-31	3.71e-30	60.2835	Down
LTBP4	-2.04336	11.8767	-12.262	2.11e-31	3.72e-30	60.2791	Down
HDAC9	-2.83126	6.7996	-12.2604	2.14e-31	3.78e-30	60.2629	Down
C2orf70	2.58889	6.93104	12.2588	2.18e-31	3.84e-30	60.2471	Up
OMD	-4.31592	3.59356	-12.2583	2.19e-31	3.85e-30	60.2427	Down
CRADD	-1.46144	8.05073	-12.2529	2.31e-31	4.07e-30	60.1884	Down
PPARGC1B	-1.91871	9.20491	-12.2509	2.36e-31	4.15e-30	60.1676	Down
SLC35G1	-1.87023	8.40418	-12.2479	2.43e-31	4.27e-30	60.1381	Down
IRX6	-2.05267	0.795868	-12.2429	2.56e-31	4.49e-30	60.0873	Down
ABHD5	-1.6006	8.75244	-12.2392	2.65e-31	4.66e-30	60.0508	Down
WDR64	-1.7516	1.00469	-12.2371	2.71e-31	4.76e-30	60.0295	Down
GRHL3	2.84844	6.6964	12.2302	2.91e-31	5.1e-30	59.9601	Up
RAB6B	-2.23835	6.86721	-12.2296	2.92e-31	5.13e-30	59.9537	Down
LILRP2	-2.13323	1.65453	-12.2277	2.98e-31	5.22e-30	59.9347	Down
SEMA3G	-2.7446	7.20642	-12.2272	2.99e-31	5.24e-30	59.9303	Down
KRT23	5.17652	9.07277	12.226	3.03e-31	5.3e-30	59.9177	Up
CHST5	-4.2316	5.96505	-12.2238	3.1e-31	5.42e-30	59.8957	Down
LINC02381	-2.33095	4.76748	-12.2194	3.24e-31	5.66e-30	59.8515	Down
FER1L6	-4.57653	5.81647	-12.2185	3.27e-31	5.71e-30	59.8426	Down
PLIN1	-3.33403	4.55733	-12.2182	3.28e-31	5.72e-30	59.84	Down
CACNG5	-0.93659	0.229533	-12.218	3.29e-31	5.73e-30	59.8381	Down
TNFSF10	-2.01221	11.0515	-12.2171	3.32e-31	5.78e-30	59.829	Down
AGTR2	-1.4683	0.374526	-12.2162	3.35e-31	5.83e-30	59.8201	Down
SYNC	-2.96267	5.47417	-12.2076	3.65e-31	6.35e-30	59.7333	Down
MMP3	4.06467	9.0623	12.2046	3.77e-31	6.55e-30	59.7031	Up
THRB	-3.46531	7.39849	-12.2044	3.77e-31	6.55e-30	59.7018	Down
EMP1	-2.36395	11.6947	-12.2014	3.89e-31	6.75e-30	59.6714	Down
PLA2G10	-2.35688	6.39065	-12.2008	3.91e-31	6.79e-30	59.6652	Down
LINC01697	-2.00252	0.741343	-12.1989	3.99e-31	6.91e-30	59.6463	Down
TMPRSS2	-1.88859	12.6496	-12.1988	3.99e-31	6.92e-30	59.6452	Down
MARVELD3	-1.65395	10.2682	-12.1965	4.08e-31	7.07e-30	59.6224	Down
PAPPA2	-3.41039	3.30815	-12.195	4.15e-31	7.18e-30	59.6069	Down
TLX1	3.21081	6.03324	12.1935	4.21e-31	7.28e-30	59.5921	Up
TNFRSF12A	1.99688	10.5941	12.1874	4.48e-31	7.74e-30	59.5312	Up
PCDHB1	-1.55756	0.572333	-12.1872	4.49e-31	7.75e-30	59.5289	Down
OR8D1	-0.983149	0.200882	-12.185	4.59e-31	7.92e-30	59.5071	Down
CASP5	-2.81655	7.17985	-12.1848	4.6e-31	7.93e-30	59.5048	Down
FAM162A	-1.67118	11.1563	-12.1832	4.67e-31	8.05e-30	59.489	Down
TACR1	-3.17813	3.09087	-12.1792	4.86e-31	8.37e-30	59.4493	Down
ZNF727	-2.53931	1.50888	-12.1651	5.61e-31	9.65e-30	59.3078	Down
LRRC1	-1.63946	10.4306	-12.1589	5.97e-31	1.03e-29	59.2457	Down
PEX11A	-1.7756	8.72412	-12.1582	6.01e-31	1.03e-29	59.2396	Down
SVIL	-2.19836	11.1687	-12.1531	6.33e-31	1.09e-29	59.1884	Down
LILRA4	-2.64089	2.55685	-12.1526	6.36e-31	1.09e-29	59.1828	Down
SLC44A4	-2.11794	13.1047	-12.1509	6.47e-31	1.11e-29	59.1659	Down
ATL1	-1.91852	7.38805	-12.1482	6.65e-31	1.14e-29	59.1387	Down
NCF1B	-2.59656	3.98701	-12.1465	6.76e-31	1.16e-29	59.122	Down
TMEM74	-2.33066	2.04044	-12.1458	6.81e-31	1.17e-29	59.1155	Down
KIRREL3	-2.73939	3.69763	-12.1427	7.02e-31	1.2e-29	59.0845	Down
CAMK2A	-2.51697	3.25436	-12.1396	7.25e-31	1.24e-29	59.0532	Down
CDH22	-2.76777	1.53489	-12.1386	7.32e-31	1.25e-29	59.0435	Down
LRFN5	-2.80127	3.12405	-12.1336	7.7e-31	1.31e-29	58.993	Down
RIMKLA	-2.08849	8.47153	-12.1332	7.73e-31	1.32e-29	58.9894	Down
PACSIN1	-2.52939	3.76839	-12.1242	8.46e-31	1.44e-29	58.8999	Down
AQP7	-2.68761	6.219	-12.1235	8.52e-31	1.45e-29	58.893	Down
LINC01798	-2.07901	1.21786	-12.1222	8.64e-31	1.47e-29	58.8791	Down
UCN3	-3.85481	3.88882	-12.1218	8.67e-31	1.47e-29	58.8757	Down
OTUD7A	-2.3123	5.73794	-12.1209	8.75e-31	1.49e-29	58.8662	Down
FAM222A-AS1	2.61976	4.57103	12.1186	8.95e-31	1.52e-29	58.8436	Up
ZFYVE28	-1.84259	8.5734	-12.111	9.66e-31	1.64e-29	58.7684	Down
ANO3	-2.74391	1.60584	-12.1101	9.75e-31	1.65e-29	58.7593	Down
PIGZ	-2.38971	9.77786	-12.1079	9.97e-31	1.69e-29	58.7371	Down
TSPAN11	-2.34162	8.06704	-12.1074	1e-30	1.7e-29	58.7316	Down
RYR3	-2.57854	4.97322	-12.1048	1.03e-30	1.74e-29	58.7062	Down
SH3GL3	-1.69959	0.640319	-12.1019	1.06e-30	1.79e-29	58.6771	Down
CPEB3	-1.95604	7.34661	-12.1009	1.07e-30	1.81e-29	58.6671	Down
MATN2	-2.77118	9.9594	-12.0992	1.09e-30	1.84e-29	58.6504	Down
UBE2QL1	-2.87691	4.69384	-12.0983	1.1e-30	1.85e-29	58.6412	Down
LOC101927188	-0.757677	0.19191	-12.0946	1.14e-30	1.92e-29	58.6042	Down
CCL19	-3.79382	5.58622	-12.094	1.15e-30	1.93e-29	58.5981	Down
ZDHHC15	-2.74124	3.52986	-12.0936	1.15e-30	1.94e-29	58.5945	Down
FCRL1	-3.40232	2.72845	-12.0905	1.19e-30	2e-29	58.5632	Down
ACO2	-1.64657	11.947	-12.0892	1.2e-30	2.02e-29	58.551	Down
BDKRB2	-1.82891	9.22257	-12.0834	1.28e-30	2.15e-29	58.4925	Down
PDGFD	-2.42315	7.29163	-12.0815	1.3e-30	2.18e-29	58.4742	Down
PAQR8	-2.04661	11.3313	-12.08	1.32e-30	2.22e-29	58.4586	Down
CIDEC	-3.29051	5.53067	-12.0785	1.34e-30	2.25e-29	58.4437	Down
HEPACAM2	-4.80004	7.51089	-12.0763	1.37e-30	2.3e-29	58.4222	Down
UTS2B	-2.36298	1.86506	-12.0694	1.47e-30	2.46e-29	58.3535	Down
CALM1	-1.41289	13.8481	-12.0636	1.56e-30	2.61e-29	58.2955	Down
TMEM132D	-2.60827	2.14765	-12.0616	1.59e-30	2.66e-29	58.2756	Down
APOBEC3A	-2.88174	4.10005	-12.0563	1.67e-30	2.8e-29	58.2234	Down
PABPC1L2B	-0.650706	0.122184	-12.0493	1.8e-30	3e-29	58.1534	Down
C2orf74	-2.51241	3.0167	-12.0452	1.87e-30	3.12e-29	58.1132	Down
C7orf31	-2.30951	7.26209	-12.0442	1.89e-30	3.15e-29	58.1034	Down
C20orf194	-2.50303	7.1372	-12.0441	1.89e-30	3.15e-29	58.1025	Down
PARM1	-2.25018	12.3317	-12.0418	1.93e-30	3.23e-29	58.0794	Down
TRIM55	-1.87676	0.989738	-12.0369	2.03e-30	3.39e-29	58.0304	Down
LINC00163	-1.47115	0.645606	-12.0338	2.1e-30	3.49e-29	57.9997	Down
GDNF-AS1	-2.18745	1.63927	-12.0298	2.18e-30	3.63e-29	57.9598	Down
TCL1A	-3.87862	2.867	-12.0293	2.19e-30	3.65e-29	57.9555	Down
SHOX	-2.32292	1.89727	-12.027	2.24e-30	3.73e-29	57.9325	Down
RCAN1	-1.80844	10.226	-12.0241	2.31e-30	3.84e-29	57.9038	Down
EDN2	-2.97395	4.52909	-12.0189	2.43e-30	4.04e-29	57.8523	Down
CLCA2	-3.46759	2.58582	-12.018	2.46e-30	4.07e-29	57.8425	Down
HSPC324	-1.86107	1.73275	-12.0155	2.52e-30	4.17e-29	57.8178	Down
CALB2	-3.92881	5.37946	-12.0153	2.52e-30	4.18e-29	57.8163	Down
PLSCR4	-2.31998	8.86583	-12.0139	2.56e-30	4.24e-29	57.8019	Down
P3H2	-2.67241	8.2235	-12.0113	2.63e-30	4.35e-29	57.7762	Down
LINC01783	-1.90196	1.01936	-12.0106	2.64e-30	4.37e-29	57.7693	Down
IGF1	-3.08094	4.03214	-12.0088	2.69e-30	4.45e-29	57.7514	Down
FOXI2	-2.02869	1.33517	-12.0058	2.77e-30	4.58e-29	57.7224	Down
SLC6A6	2.29405	11.6222	12.0045	2.81e-30	4.64e-29	57.7092	Up
PYY2	-1.97827	2.49648	-12.0034	2.84e-30	4.69e-29	57.6981	Down
KIT	-2.80214	7.61196	-11.9998	2.95e-30	4.86e-29	57.662	Down
MBOAT1	-1.57416	8.90597	-11.999	2.97e-30	4.89e-29	57.6547	Down
LRRC55	-2.66565	3.44358	-11.9975	3.01e-30	4.96e-29	57.6395	Down
DPP10	-4.7231	3.8759	-11.9964	3.05e-30	5.01e-29	57.6289	Down
PQLC1	-1.6043	10.4637	-11.9865	3.36e-30	5.53e-29	57.531	Down
TPM1	-1.89102	13.3529	-11.9801	3.59e-30	5.89e-29	57.467	Down
LOC100506388	-2.45744	2.70732	-11.9798	3.6e-30	5.9e-29	57.4644	Down
DNAJC28	-2.16841	4.31542	-11.9697	3.98e-30	6.52e-29	57.3648	Down
GPR27	-3.0806	3.47661	-11.9693	3.99e-30	6.55e-29	57.3602	Down
RAB9B	-2.71438	4.79648	-11.9643	4.2e-30	6.88e-29	57.3113	Down
SOX15	-2.01746	4.33622	-11.9636	4.23e-30	6.92e-29	57.3038	Down
TRHDE	-3.35834	5.27439	-11.9618	4.3e-30	7.04e-29	57.2861	Down
CDKL2	-2.6337	3.551	-11.959	4.42e-30	7.23e-29	57.259	Down
ANO10	-1.59544	10.5076	-11.9546	4.62e-30	7.56e-29	57.215	Down
OCEL1	-1.64861	8.74177	-11.953	4.7e-30	7.67e-29	57.199	Down
CLIP4	-2.87249	6.56426	-11.9524	4.73e-30	7.72e-29	57.1931	Down
TXNIP	-2.24794	13.6352	-11.952	4.75e-30	7.74e-29	57.1891	Down
LARGE1	-1.81254	9.59447	-11.9506	4.81e-30	7.84e-29	57.1758	Down
HADHB	-1.50261	11.8253	-11.9478	4.95e-30	8.06e-29	57.1474	Down
NRAP	-3.2739	2.74348	-11.9445	5.11e-30	8.32e-29	57.1155	Down
C5orf66-AS1	-2.29154	2.82025	-11.9409	5.3e-30	8.62e-29	57.0801	Down
PIK3CG	-2.76977	6.23575	-11.934	5.67e-30	9.23e-29	57.0119	Down
SEC14L6	-2.31874	2.30479	-11.9331	5.73e-30	9.31e-29	57.0023	Down
CA14	-2.24604	4.16943	-11.9326	5.75e-30	9.34e-29	56.9982	Down
HPCA	-1.77925	4.64727	-11.932	5.79e-30	9.4e-29	56.9917	Down
IMPA2	-1.47565	10.8532	-11.9309	5.86e-30	9.5e-29	56.9807	Down
LIMA1	-2.07498	12.254	-11.9252	6.19e-30	1e-28	56.925	Down
SLC41A2	-2.21555	9.12372	-11.9236	6.29e-30	1.02e-28	56.9091	Down
BTBD16	2.57501	4.79028	11.9204	6.5e-30	1.05e-28	56.8771	Up
LRRC4B	-1.92446	5.01879	-11.9189	6.6e-30	1.07e-28	56.8624	Down
MAP6	-2.69117	5.20241	-11.9188	6.6e-30	1.07e-28	56.8619	Down
HSD17B11	-1.88105	11.7281	-11.9181	6.65e-30	1.07e-28	56.8542	Down
STK32B	-2.30948	4.5712	-11.9158	6.81e-30	1.1e-28	56.8315	Down
TMTC1	-2.55076	7.46058	-11.9143	6.91e-30	1.11e-28	56.8171	Down
MYH15	-2.5169	5.20534	-11.9093	7.26e-30	1.17e-28	56.7682	Down
CDK15	-2.55914	2.45819	-11.9031	7.72e-30	1.24e-28	56.7062	Down
CCL8	-3.41863	4.88305	-11.9027	7.75e-30	1.25e-28	56.7029	Down
PJA2	-1.98876	11.1221	-11.9026	7.76e-30	1.25e-28	56.7013	Down
RGS2	-2.46685	9.02287	-11.8986	8.07e-30	1.3e-28	56.6627	Down
PAK3	-2.77614	3.37624	-11.8986	8.07e-30	1.3e-28	56.6624	Down
NPY1R	-3.70227	4.65685	-11.8929	8.55e-30	1.37e-28	56.6058	Down
ACSF2	-1.9603	10.0172	-11.8873	9.03e-30	1.45e-28	56.5506	Down
DCN	-2.7713	12.1557	-11.8844	9.3e-30	1.49e-28	56.5224	Down
PCDH15	-1.89047	0.863427	-11.8799	9.72e-30	1.56e-28	56.4777	Down
ANKRD53	-2.04378	3.15987	-11.8789	9.81e-30	1.57e-28	56.4687	Down
PGPEP1L	-1.58453	0.622426	-11.8772	9.98e-30	1.6e-28	56.4518	Down
RHOF	-2.23175	7.19707	-11.8755	1.02e-29	1.63e-28	56.4345	Down
PABPC1L2A	-0.666997	0.125679	-11.8664	1.11e-29	1.78e-28	56.3454	Down
BHMT2	-2.9304	4.2171	-11.8654	1.12e-29	1.79e-28	56.335	Down
LMO2	-1.91359	7.426	-11.8646	1.13e-29	1.81e-28	56.3278	Down
DPYD	-2.77154	7.7758	-11.8646	1.13e-29	1.81e-28	56.3277	Down
PWRN1	-1.69908	0.700017	-11.8621	1.16e-29	1.85e-28	56.3026	Down
NXPE4	-4.95338	8.38671	-11.8576	1.21e-29	1.93e-28	56.2583	Down
BTLA	-2.61237	3.96609	-11.857	1.22e-29	1.94e-28	56.2528	Down
CXCL3	2.46068	9.92427	11.8564	1.23e-29	1.95e-28	56.247	Up
LINC00294	-1.65127	8.10044	-11.8561	1.23e-29	1.96e-28	56.2438	Down
NCF1C	-2.38731	5.00324	-11.854	1.26e-29	2e-28	56.2232	Down
C9orf135	-1.46146	0.505091	-11.8526	1.27e-29	2.03e-28	56.2093	Down
APLP1	-2.33566	5.27342	-11.8512	1.29e-29	2.05e-28	56.1961	Down
LRRC75A	-1.75577	9.51425	-11.8498	1.31e-29	2.08e-28	56.1815	Down
RHAG	-1.86879	0.562719	-11.8453	1.37e-29	2.17e-28	56.1377	Down
PRSS36	-1.79543	6.30986	-11.8435	1.4e-29	2.21e-28	56.1196	Down
SFTPD	-2.28664	1.87529	-11.8415	1.42e-29	2.25e-28	56.1004	Down
PRELP	-3.83259	8.03811	-11.838	1.47e-29	2.33e-28	56.0656	Down
CISTR	-0.732127	0.15229	-11.8327	1.55e-29	2.46e-28	56.0135	Down
CPNE4	-3.06021	2.12626	-11.8316	1.57e-29	2.48e-28	56.0036	Down
SVOPL	-3.39413	2.5172	-11.8305	1.59e-29	2.51e-28	55.9919	Down
BTBD3	-1.67528	10.2964	-11.83	1.59e-29	2.52e-28	55.987	Down
APOBR	-2.53849	10.3276	-11.8289	1.61e-29	2.54e-28	55.9763	Down
MEGF10	-2.76351	3.04293	-11.828	1.63e-29	2.56e-28	55.9682	Down
MEI1	-2.21747	6.11034	-11.828	1.63e-29	2.56e-28	55.9682	Down
SI	-4.9689	6.87716	-11.827	1.64e-29	2.59e-28	55.9581	Down
NCAN	-1.91417	1.08627	-11.8266	1.65e-29	2.59e-28	55.9544	Down
LSP1	-2.22879	9.78358	-11.8249	1.68e-29	2.64e-28	55.937	Down
PTK2B	-1.82341	10.7339	-11.8224	1.72e-29	2.7e-28	55.9131	Down
COL6A5	-2.87409	2.05205	-11.8218	1.73e-29	2.72e-28	55.9071	Down
LIX1	-2.46378	1.42546	-11.8173	1.81e-29	2.84e-28	55.8627	Down
LINC01550	-2.89836	3.23999	-11.8167	1.82e-29	2.85e-28	55.857	Down
BTD	-1.51658	8.98771	-11.816	1.83e-29	2.87e-28	55.8501	Down
OSBPL1A	-2.38949	9.11965	-11.8124	1.9e-29	2.97e-28	55.8146	Down
CAMK4	-2.31893	6.01247	-11.8078	1.99e-29	3.11e-28	55.7695	Down
GPR162	-1.91589	5.47868	-11.8069	2e-29	3.14e-28	55.7612	Down
MEF2C	-2.37735	8.33449	-11.8042	2.06e-29	3.22e-28	55.7347	Down
MICALCL	-2.17175	6.60044	-11.8026	2.09e-29	3.27e-28	55.7186	Down
CR2	-4.2093	5.29022	-11.7997	2.15e-29	3.36e-28	55.6898	Down
MAPT	-3.14197	5.11537	-11.7982	2.18e-29	3.41e-28	55.6756	Down
CHRNA1	-2.45761	4.76723	-11.7981	2.19e-29	3.41e-28	55.6744	Down
FAM30A	-3.55914	4.82035	-11.7965	2.22e-29	3.46e-28	55.6588	Down
KY	-2.25076	2.32182	-11.7891	2.39e-29	3.72e-28	55.5862	Down
EPB41L4A	-2.69858	6.0365	-11.787	2.44e-29	3.8e-28	55.5661	Down
GALNT15	-2.95238	5.83005	-11.7865	2.45e-29	3.82e-28	55.561	Down
GPR26	-1.56226	0.572001	-11.7864	2.45e-29	3.82e-28	55.56	Down
SLC39A12	-1.31647	0.534294	-11.7796	2.62e-29	4.08e-28	55.4929	Down
C16orf54	-2.67052	5.85158	-11.7702	2.88e-29	4.47e-28	55.4014	Down
MT1HL1	-0.986509	0.304446	-11.7657	3.01e-29	4.67e-28	55.3573	Down
MAOB	-3.35819	7.22578	-11.7646	3.04e-29	4.72e-28	55.3461	Down
AKAP6	-2.58455	6.27745	-11.7638	3.07e-29	4.76e-28	55.339	Down
CCL13	-3.74061	5.11629	-11.7616	3.13e-29	4.86e-28	55.3169	Down
BFSP2	-2.15263	1.95064	-11.76	3.18e-29	4.93e-28	55.3013	Down
MYORG	-1.75115	11.3625	-11.7535	3.4e-29	5.26e-28	55.2376	Down
CLCA1	-6.7377	9.6886	-11.7511	3.47e-29	5.38e-28	55.2147	Down
C5orf64	-1.39529	0.684984	-11.7477	3.59e-29	5.56e-28	55.1813	Down
RBM24	-3.05029	4.76582	-11.7451	3.69e-29	5.7e-28	55.1563	Down
CPAMD8	-2.193	5.29351	-11.7351	4.07e-29	6.28e-28	55.0586	Down
CYB561A3	-1.42394	10.2662	-11.7349	4.08e-29	6.3e-28	55.0558	Down
CAV3	-1.70653	0.762752	-11.7282	4.36e-29	6.72e-28	54.9903	Down
CAPN2	-1.71789	12.883	-11.7197	4.73e-29	7.3e-28	54.9078	Down
TMEM54	-1.81285	12.5915	-11.7193	4.75e-29	7.32e-28	54.904	Down
TMEM59	-1.6056	13.1939	-11.7122	5.1e-29	7.85e-28	54.835	Down
GOLM1	-1.87718	13.061	-11.7103	5.19e-29	7.99e-28	54.8164	Down
ADCY2	-2.65874	4.98777	-11.7101	5.2e-29	8e-28	54.8143	Down
AKR1C2	-2.72942	6.27559	-11.709	5.26e-29	8.08e-28	54.8037	Down
PLS1	-1.95898	12.5364	-11.7073	5.35e-29	8.22e-28	54.787	Down
VWA5A	-2.17119	10.1317	-11.7012	5.68e-29	8.72e-28	54.7274	Down
FCGBP	-4.67629	12.8224	-11.6984	5.84e-29	8.96e-28	54.7	Down
WNT2B	-1.97725	7.56359	-11.6962	5.97e-29	9.15e-28	54.6785	Down
CMBL	-2.54149	11.0101	-11.6959	5.98e-29	9.17e-28	54.6757	Down
NGFR	-3.2055	5.69952	-11.6957	5.99e-29	9.18e-28	54.674	Down
LPCAT3	-1.7025	9.41069	-11.6951	6.03e-29	9.23e-28	54.668	Down
LINC02427	-1.72278	1.07663	-11.6942	6.08e-29	9.31e-28	54.6591	Down
CLMN	-1.85172	10.7437	-11.694	6.09e-29	9.32e-28	54.6576	Down
PID1	-2.64689	9.01044	-11.6923	6.2e-29	9.47e-28	54.6404	Down
NAP1L3	-2.85499	4.71138	-11.6922	6.21e-29	9.48e-28	54.6396	Down
TOX	-2.73428	7.7549	-11.692	6.22e-29	9.49e-28	54.6376	Down
PDE8A	-1.63311	10.344	-11.6896	6.36e-29	9.71e-28	54.6147	Down
SIDT2	-1.51283	10.4412	-11.6893	6.39e-29	9.73e-28	54.6112	Down
FAM107B	-2.22111	10.374	-11.6862	6.58e-29	1e-27	54.5809	Down
LRCH2	-2.80229	5.01123	-11.6837	6.75e-29	1.03e-27	54.5566	Down
MSRB3	-2.86374	8.81994	-11.6835	6.76e-29	1.03e-27	54.5551	Down
RAB39B	-2.49024	3.60655	-11.6833	6.77e-29	1.03e-27	54.5526	Down
CDKN1A	-1.80738	12.1883	-11.6826	6.82e-29	1.04e-27	54.5457	Down
SNCA	-2.72411	5.14183	-11.6787	7.09e-29	1.08e-27	54.5081	Down
AMHR2	-1.65834	1.09861	-11.678	7.13e-29	1.08e-27	54.5012	Down
EPAS1	-1.75999	12.148	-11.6777	7.15e-29	1.08e-27	54.4988	Down
TMEM273	-2.06264	7.08018	-11.6775	7.17e-29	1.09e-27	54.4962	Down
MIR8071-2	-2.34471	1.4053	-11.674	7.42e-29	1.12e-27	54.4621	Down
MZB1	-3.27047	7.9587	-11.6737	7.44e-29	1.13e-27	54.4593	Down
COLEC12	-3.03633	7.14624	-11.6669	7.95e-29	1.2e-27	54.3938	Down
SYN2	-2.75383	4.0715	-11.6633	8.24e-29	1.25e-27	54.358	Down
NIM1K	-1.90233	3.16459	-11.6629	8.27e-29	1.25e-27	54.3546	Down
IGSF9	-2.13905	9.43072	-11.6626	8.3e-29	1.25e-27	54.3515	Down
TNFRSF1A	-1.30624	11.9743	-11.6625	8.3e-29	1.25e-27	54.3509	Down
LANCL3	-2.49549	5.8313	-11.6618	8.36e-29	1.26e-27	54.3438	Down
GABRD	2.0737	5.26514	11.6602	8.49e-29	1.28e-27	54.3287	Up
TMEM132A	1.85245	10.1147	11.6589	8.6e-29	1.3e-27	54.3159	Up
IDH3A	-1.48284	10.0957	-11.6584	8.65e-29	1.3e-27	54.3103	Down
FOSL1	2.68124	8.34697	11.6583	8.65e-29	1.3e-27	54.3101	Up
LGALS3	-1.76615	14.598	-11.6565	8.81e-29	1.33e-27	54.2918	Down
STPG4	3.4159	4.53499	11.6527	9.15e-29	1.38e-27	54.255	Up
MPND	-1.65909	9.71083	-11.6524	9.17e-29	1.38e-27	54.2519	Down
SH3BGR	-2.28382	5.91274	-11.6503	9.36e-29	1.41e-27	54.2323	Down
CACNA1A	-2.13045	4.40769	-11.6487	9.51e-29	1.43e-27	54.2161	Down
MEIS1	-2.48967	7.66051	-11.6405	1.03e-28	1.55e-27	54.1369	Down
TUB	-2.77459	5.47156	-11.6403	1.03e-28	1.55e-27	54.1348	Down
TAGLN	-2.88959	12.2807	-11.6373	1.06e-28	1.59e-27	54.1061	Down
ADRA1B	-2.38398	2.97061	-11.6365	1.07e-28	1.6e-27	54.0978	Down
TLR7	-2.75809	5.57276	-11.636	1.08e-28	1.61e-27	54.093	Down
RAP1A	-1.79019	10.9234	-11.6334	1.1e-28	1.65e-27	54.0679	Down
CHI3L1	2.96522	9.11399	11.6331	1.11e-28	1.66e-27	54.0644	Up
STPG1	-1.61523	8.35077	-11.6316	1.12e-28	1.68e-27	54.0501	Down
RTL5	-2.39045	5.96733	-11.6315	1.13e-28	1.68e-27	54.0492	Down
SUCLG2	-1.89146	11.9236	-11.6275	1.17e-28	1.75e-27	54.0105	Down
CCDC129	-2.97909	2.51391	-11.6258	1.19e-28	1.77e-27	53.9941	Down
PERM1	2.26503	5.25252	11.6184	1.28e-28	1.91e-27	53.9221	Up
HHIP	-3.14816	6.35685	-11.6184	1.28e-28	1.91e-27	53.9218	Down
SLC16A9	-3.15573	7.99868	-11.6176	1.29e-28	1.92e-27	53.9149	Down
PITPNM3	-2.24079	8.70585	-11.6061	1.44e-28	2.15e-27	53.8031	Down
NOS1	-3.65438	3.12871	-11.6022	1.5e-28	2.23e-27	53.765	Down
CD1C	-2.5401	4.8568	-11.6011	1.52e-28	2.25e-27	53.7544	Down
DPEP2	-2.23193	5.40377	-11.6004	1.53e-28	2.27e-27	53.7475	Down
PRADC1	-1.5338	9.3008	-11.5908	1.68e-28	2.49e-27	53.6546	Down
PDLIM3	-2.62664	9.13927	-11.5898	1.69e-28	2.51e-27	53.6449	Down
EGLN1	-1.41386	10.8792	-11.5889	1.71e-28	2.53e-27	53.6364	Down
MAF	-2.20881	9.08196	-11.5873	1.73e-28	2.57e-27	53.6203	Down
SERPINA4	3.68258	3.84469	11.5848	1.78e-28	2.63e-27	53.5965	Up
CYP3A4	-3.17696	3.7108	-11.5846	1.78e-28	2.64e-27	53.5943	Down
CNTNAP4	-1.81528	0.604128	-11.5837	1.8e-28	2.66e-27	53.5862	Down
SPECC1	-1.84216	9.75078	-11.5836	1.8e-28	2.66e-27	53.585	Down
MRGPRD	-1.01748	0.253084	-11.5759	1.94e-28	2.86e-27	53.5107	Down
ADAMTS1	-2.40652	9.25258	-11.5718	2.02e-28	2.98e-27	53.4704	Down
SRL	-2.37907	4.08532	-11.5715	2.02e-28	2.98e-27	53.4681	Down
SPECC1L	-1.52024	9.77994	-11.5713	2.03e-28	2.99e-27	53.4659	Down
FCMR	-2.23142	6.95354	-11.5707	2.04e-28	3e-27	53.4604	Down
SLC35D1	-1.85078	10.9865	-11.5696	2.06e-28	3.04e-27	53.4495	Down
TMEM140	-1.7434	8.86481	-11.5691	2.07e-28	3.05e-27	53.4444	Down
BARX2	-3.26363	6.91709	-11.5687	2.08e-28	3.06e-27	53.4407	Down
TMEM30B	-1.65528	11.0264	-11.5677	2.1e-28	3.09e-27	53.4308	Down
LXN	-1.98108	8.89199	-11.567	2.11e-28	3.11e-27	53.4246	Down
MS4A1	-4.05202	4.94155	-11.5631	2.2e-28	3.23e-27	53.3863	Down
VPS35L	-2.09668	9.49757	-11.5602	2.26e-28	3.32e-27	53.3582	Down
ECI2	-2.16433	9.61111	-11.5574	2.32e-28	3.41e-27	53.3311	Down
MAPK3	-1.54712	12.1039	-11.5544	2.39e-28	3.51e-27	53.3021	Down
HVCN1	-1.93793	6.5491	-11.551	2.47e-28	3.62e-27	53.2695	Down
LINC00877	-2.1731	2.52871	-11.5496	2.51e-28	3.67e-27	53.2559	Down
RASGRP4	-2.21664	5.20305	-11.5426	2.68e-28	3.93e-27	53.1882	Down
RERG	-2.88475	6.29558	-11.5381	2.8e-28	4.1e-27	53.1449	Down
EXTL1	-2.3206	2.3336	-11.5379	2.81e-28	4.1e-27	53.1432	Down
KLHL34	-3.58251	3.24344	-11.5358	2.86e-28	4.18e-27	53.1232	Down
FAS	-2.05785	8.8567	-11.5327	2.95e-28	4.31e-27	53.0925	Down
VWA3B	-2.39119	4.07857	-11.5303	3.02e-28	4.41e-27	53.0697	Down
LINC02232	-0.860006	0.170335	-11.5294	3.05e-28	4.45e-27	53.0607	Down
FAM110D	-1.86741	4.8619	-11.5288	3.07e-28	4.47e-27	53.0555	Down
PRRT1	-1.68048	6.07075	-11.5267	3.13e-28	4.56e-27	53.0345	Down
SCARA3	-2.41305	7.7345	-11.515	3.51e-28	5.11e-27	52.9218	Down
NCOA4	-1.57749	12.4708	-11.514	3.54e-28	5.15e-27	52.9127	Down
ITGA7	-2.146	8.67004	-11.5133	3.57e-28	5.19e-27	52.9058	Down
LOC101929331	-2.2414	2.35511	-11.5126	3.59e-28	5.22e-27	52.899	Down
PCDH9	-3.18472	3.89078	-11.5123	3.6e-28	5.23e-27	52.8964	Down
SLC52A1	-2.75609	4.56469	-11.511	3.65e-28	5.29e-27	52.8837	Down
LOC105376609	-1.1764	0.370566	-11.5099	3.69e-28	5.35e-27	52.8727	Down
CCNDBP1	-1.43269	10.2409	-11.5004	4.04e-28	5.86e-27	52.7817	Down
POLD4	-1.61109	9.69742	-11.4976	4.15e-28	6.02e-27	52.7546	Down
RNASEL	-1.83587	8.67389	-11.4976	4.15e-28	6.02e-27	52.7545	Down
FAXDC2	-2.40523	8.60467	-11.4927	4.36e-28	6.31e-27	52.707	Down
MINDY1	-1.54744	9.63592	-11.4927	4.36e-28	6.31e-27	52.7069	Down
LINC02289	-1.79835	1.45998	-11.4915	4.41e-28	6.38e-27	52.6952	Down
CLMP	-2.65582	8.15823	-11.4909	4.43e-28	6.41e-27	52.6897	Down
EBI3	-2.08269	5.42301	-11.4898	4.48e-28	6.47e-27	52.6795	Down
SLC1A1	-2.44078	8.89516	-11.4878	4.57e-28	6.6e-27	52.6597	Down
SIPA1L2	-1.98245	10.1591	-11.4836	4.76e-28	6.87e-27	52.6194	Down
ELMSAN1	-1.60688	10.3451	-11.4835	4.76e-28	6.87e-27	52.6185	Down
EPB41L4B	-1.85093	11.6622	-11.4763	5.11e-28	7.37e-27	52.5489	Down
GAD1	3.49247	5.40762	11.4762	5.12e-28	7.37e-27	52.5481	Up
ANKRD9	-1.57409	10.4258	-11.4759	5.13e-28	7.38e-27	52.5458	Down
GNAI1	-2.23445	8.51129	-11.4737	5.24e-28	7.54e-27	52.5247	Down
LINC02441	-3.46803	5.2606	-11.4734	5.26e-28	7.56e-27	52.521	Down
IL11	3.15824	5.93772	11.4725	5.3e-28	7.62e-27	52.5124	Up
NKAPL	-2.20959	2.11147	-11.4674	5.57e-28	8e-27	52.4641	Down
SV2B	-3.10558	4.18058	-11.4646	5.72e-28	8.21e-27	52.4369	Down
SLC4A11	2.81878	7.23196	11.4619	5.88e-28	8.43e-27	52.4107	Up
JOSD1	-1.42965	11.4291	-11.4583	6.08e-28	8.72e-27	52.3763	Down
IL10RB	-1.60156	10.6469	-11.4581	6.1e-28	8.74e-27	52.3739	Down
CD101	-1.81369	6.0132	-11.4552	6.27e-28	8.97e-27	52.3469	Down
FAM13C	-2.49046	5.19908	-11.4534	6.38e-28	9.14e-27	52.3288	Down
BTK	-2.38407	6.62393	-11.448	6.73e-28	9.62e-27	52.2768	Down
NAPSB	-2.32976	6.64975	-11.4431	7.05e-28	1.01e-26	52.23	Down
ABHD6	-1.45669	9.01172	-11.4418	7.14e-28	1.02e-26	52.2176	Down
SIGLEC1	-2.74638	7.45124	-11.4408	7.21e-28	1.03e-26	52.2082	Down
DSEL	-2.42874	5.30793	-11.434	7.7e-28	1.1e-26	52.1426	Down
PLEKHO1	-1.93411	9.47159	-11.4324	7.82e-28	1.12e-26	52.127	Down
ST8SIA1	-2.41219	5.42913	-11.4262	8.3e-28	1.18e-26	52.0684	Down
SLC25A4	-1.39376	10.1529	-11.4229	8.57e-28	1.22e-26	52.0364	Down
ABCD3	-1.61333	11.1392	-11.4227	8.59e-28	1.22e-26	52.0347	Down
SLC9A3	-3.93129	8.74408	-11.416	9.17e-28	1.3e-26	51.9699	Down
SCAMP2	-1.50733	12.3673	-11.4153	9.22e-28	1.31e-26	51.9638	Down
KCNK10	-2.86248	5.17535	-11.4112	9.59e-28	1.36e-26	51.9246	Down
C2orf80	-1.07595	0.408411	-11.3961	1.11e-27	1.58e-26	51.78	Down
LRP1B	-2.35683	1.63941	-11.3917	1.16e-27	1.65e-26	51.7378	Down
GPRIN2	-2.15075	7.84302	-11.39	1.18e-27	1.67e-26	51.7215	Down
ENPP2	-2.40822	8.78631	-11.3877	1.2e-27	1.71e-26	51.6994	Down
GAS7	-2.36571	8.95435	-11.3871	1.21e-27	1.72e-26	51.6936	Down
RAET1L	2.9627	4.53437	11.387	1.21e-27	1.72e-26	51.692	Up
SNX24	-2.07701	7.36662	-11.385	1.24e-27	1.75e-26	51.6736	Down
HMGCL	-1.39542	10.6964	-11.3802	1.29e-27	1.83e-26	51.6276	Down
SSPN	-2.48004	8.09326	-11.379	1.31e-27	1.85e-26	51.6154	Down
FABP1	-4.373	12.6397	-11.376	1.35e-27	1.91e-26	51.5876	Down
NPY5R	-2.48752	1.41833	-11.3743	1.37e-27	1.94e-26	51.5705	Down
WNT9A	-2.47365	5.82572	-11.3725	1.39e-27	1.97e-26	51.5538	Down
NBEA	-3.27507	5.7559	-11.3718	1.4e-27	1.98e-26	51.5468	Down
PPP1R3C	-2.84741	5.71311	-11.3676	1.46e-27	2.06e-26	51.5072	Down
POU2AF1	-3.2155	7.39377	-11.3639	1.52e-27	2.14e-26	51.4716	Down
RNF183	2.49489	6.7815	11.3591	1.59e-27	2.24e-26	51.4255	Up
ZFR2	-1.76434	1.34416	-11.359	1.59e-27	2.24e-26	51.4244	Down
KLRF2	-1.22201	0.450206	-11.3578	1.61e-27	2.26e-26	51.4128	Down
GZMM	-2.32332	4.60876	-11.3574	1.61e-27	2.27e-26	51.4092	Down
LOC400464	-2.13146	2.01353	-11.357	1.62e-27	2.28e-26	51.406	Down
RIMS3	-2.35271	7.39786	-11.3556	1.64e-27	2.31e-26	51.3918	Down
MS4A4E	-2.19285	2.03409	-11.3493	1.74e-27	2.45e-26	51.3324	Down
RFX6	-3.37172	2.30734	-11.3484	1.76e-27	2.47e-26	51.3235	Down
FIGN	-2.55359	4.14363	-11.3463	1.79e-27	2.52e-26	51.3038	Down
IQGAP2	-2.49041	10.1908	-11.3402	1.9e-27	2.67e-26	51.2453	Down
OAF	-1.41979	11.4955	-11.3388	1.93e-27	2.7e-26	51.2321	Down
TNS4	2.64541	11.405	11.3314	2.07e-27	2.9e-26	51.1617	Up
PER3	-2.33403	7.90921	-11.3314	2.07e-27	2.9e-26	51.1615	Down
TPSAB1	-2.81432	7.17807	-11.3305	2.09e-27	2.93e-26	51.1524	Down
ARHGAP15	-2.04323	6.70576	-11.3293	2.11e-27	2.96e-26	51.1411	Down
TBC1D10A	-1.36111	8.88439	-11.3235	2.24e-27	3.13e-26	51.0857	Down
LINC02362	-2.42191	4.97401	-11.3223	2.26e-27	3.16e-26	51.074	Down
MORC1	-1.28284	0.446283	-11.3212	2.29e-27	3.19e-26	51.0643	Down
INPP5A	-1.42131	9.94916	-11.3207	2.3e-27	3.21e-26	51.059	Down
SLC6A9	-1.93306	9.08081	-11.3176	2.37e-27	3.3e-26	51.0292	Down
RASL12	-1.95883	7.60091	-11.3138	2.46e-27	3.42e-26	50.9932	Down
MSX2	3.43202	7.68995	11.3104	2.54e-27	3.53e-26	50.961	Up
XCL2	-2.3583	2.47653	-11.3085	2.58e-27	3.6e-26	50.9429	Down
DDN-AS1	2.24507	4.74983	11.308	2.59e-27	3.61e-26	50.9387	Up
LINC00689	-2.11971	1.69484	-11.307	2.62e-27	3.65e-26	50.9283	Down
HAND1	-4.5603	2.72931	-11.299	2.83e-27	3.93e-26	50.8527	Down
CCNJL	-2.24193	8.01111	-11.2987	2.84e-27	3.94e-26	50.8497	Down
FAM129C	-2.70431	3.3519	-11.2985	2.84e-27	3.95e-26	50.8479	Down
TESPA1	-2.36633	5.16978	-11.298	2.86e-27	3.96e-26	50.8433	Down
PLA2G5	-2.81343	4.39604	-11.2964	2.9e-27	4.02e-26	50.8281	Down
IL10RA	-2.23267	8.60783	-11.2951	2.94e-27	4.07e-26	50.8157	Down
KLK15	-3.01907	4.60351	-11.2943	2.96e-27	4.1e-26	50.8079	Down
ANKRD65	-2.29784	5.38082	-11.294	2.97e-27	4.11e-26	50.8046	Down
NPAS3	-2.58446	3.30751	-11.2939	2.97e-27	4.11e-26	50.8041	Down
LOC105371907	-1.9685	2.22901	-11.2912	3.05e-27	4.22e-26	50.778	Down
TSHZ1	-1.81182	9.7575	-11.2896	3.1e-27	4.28e-26	50.7626	Down
STAC2	-2.36395	2.16515	-11.2887	3.12e-27	4.32e-26	50.7545	Down
SLAMF7	-2.77139	8.31974	-11.2882	3.14e-27	4.33e-26	50.75	Down
LINC02106	-1.10587	0.379323	-11.2844	3.26e-27	4.49e-26	50.7137	Down
NEFH	-2.41837	3.93006	-11.2834	3.29e-27	4.53e-26	50.7043	Down
APBB1	-2.18819	7.82642	-11.2833	3.29e-27	4.54e-26	50.7029	Down
GPR34	-2.4571	6.59522	-11.2822	3.32e-27	4.58e-26	50.693	Down
RADIL	-2.60332	4.05856	-11.2733	3.62e-27	4.99e-26	50.6079	Down
LRRC7	-2.27236	3.75379	-11.2725	3.65e-27	5.02e-26	50.6005	Down
PNCK	-3.30993	4.84627	-11.2721	3.66e-27	5.04e-26	50.5968	Down
HPCAL4	-2.15008	1.83215	-11.2698	3.74e-27	5.15e-26	50.5749	Down
FAM49A	-2.35842	7.12633	-11.2693	3.76e-27	5.17e-26	50.5697	Down
HIST1H1C	-2.44564	8.83607	-11.2676	3.82e-27	5.25e-26	50.554	Down
SKIDA1	-1.98544	3.06237	-11.2661	3.88e-27	5.32e-26	50.5398	Down
ATP2B4	-2.25715	10.7505	-11.2656	3.9e-27	5.35e-26	50.5346	Down
HADH	-1.45471	11.813	-11.2644	3.94e-27	5.41e-26	50.5234	Down
CX3CR1	-2.3367	4.76486	-11.2617	4.05e-27	5.55e-26	50.4974	Down
KL	-2.68242	4.9059	-11.2603	4.1e-27	5.62e-26	50.4842	Down
KCNT2	-2.65431	3.2005	-11.2549	4.32e-27	5.91e-26	50.4337	Down
MSX1	2.32238	7.15896	11.2547	4.33e-27	5.92e-26	50.4315	Up
FOXP2	-3.514	6.42301	-11.2533	4.39e-27	6e-26	50.4177	Down
LINC00996	-2.29664	4.28817	-11.2527	4.41e-27	6.03e-26	50.4124	Down
A2M-AS1	-2.12197	3.79111	-11.2514	4.46e-27	6.1e-26	50.4005	Down
LINC00930	-2.36532	1.55545	-11.2502	4.52e-27	6.17e-26	50.3884	Down
ICAM3	-2.48129	5.30569	-11.249	4.57e-27	6.24e-26	50.3773	Down
GAB1	-1.78722	9.67831	-11.248	4.62e-27	6.29e-26	50.3675	Down
B3GNT8	-2.10032	9.3918	-11.2475	4.64e-27	6.32e-26	50.3633	Down
HADHA	-1.41559	13.0319	-11.2463	4.69e-27	6.39e-26	50.3515	Down
TEPP	-1.46899	0.953571	-11.244	4.8e-27	6.53e-26	50.3297	Down
PRDM12	1.80401	3.1867	11.2422	4.88e-27	6.64e-26	50.3124	Up
GNG12-AS1	-2.08722	4.47348	-11.2413	4.92e-27	6.69e-26	50.3038	Down
PPARGC1A	-2.85488	8.25349	-11.2379	5.08e-27	6.91e-26	50.2722	Down
RORB	-2.67299	2.45728	-11.2362	5.16e-27	7.02e-26	50.2563	Down
MESP2	-2.21352	3.90305	-11.2315	5.41e-27	7.34e-26	50.2109	Down
PSMA8	-1.39514	0.613769	-11.2282	5.58e-27	7.57e-26	50.1797	Down
LOC101927143	-1.66666	1.29192	-11.226	5.7e-27	7.73e-26	50.1592	Down
CRTAC1	-3.24081	3.32165	-11.2221	5.91e-27	8.01e-26	50.1222	Down
TMEM45B	-1.66486	12.1711	-11.2212	5.97e-27	8.08e-26	50.1133	Down
ZNF790-AS1	-2.11758	2.82619	-11.2188	6.1e-27	8.26e-26	50.0911	Down
FGF10	-3.01547	3.89133	-11.2135	6.42e-27	8.69e-26	50.0406	Down
SLC25A42	-1.62655	7.78636	-11.2096	6.66e-27	9.01e-26	50.0041	Down
KBTBD11-OT1	-2.0571	3.93556	-11.2082	6.75e-27	9.13e-26	49.9908	Down
CD19	-2.66986	4.95452	-11.2079	6.77e-27	9.15e-26	49.9882	Down
AMN	-2.22529	10.3686	-11.207	6.83e-27	9.22e-26	49.9792	Down
ZNF677	-2.39306	5.30841	-11.206	6.89e-27	9.31e-26	49.97	Down
IKZF1	-2.38809	7.78142	-11.2041	7.02e-27	9.48e-26	49.9516	Down
CAP2	-2.38709	6.97998	-11.2035	7.06e-27	9.52e-26	49.9463	Down
SCTR	-2.53389	2.52299	-11.2035	7.06e-27	9.52e-26	49.9462	Down
LINC00858	3.87522	4.43857	11.2018	7.17e-27	9.66e-26	49.9304	Up
ITPKA	-2.22206	8.4882	-11.2003	7.28e-27	9.8e-26	49.9156	Down
HECTD3	-1.39595	11.3889	-11.2001	7.3e-27	9.82e-26	49.9136	Down
CTSS	-1.7281	12.8989	-11.194	7.73e-27	1.04e-25	49.8561	Down
LINC01644	-1.99219	1.24373	-11.1924	7.85e-27	1.06e-25	49.841	Down
TNFSF12	-1.85065	8.40145	-11.1923	7.86e-27	1.06e-25	49.8404	Down
TENM1	-2.78688	2.55814	-11.1912	7.94e-27	1.07e-25	49.8297	Down
FKBP1B	-2.41771	5.6104	-11.1897	8.06e-27	1.08e-25	49.8154	Down
FBLN1	-2.64925	11.194	-11.1884	8.15e-27	1.09e-25	49.8036	Down
TRIM36	-2.2608	7.78343	-11.1867	8.29e-27	1.11e-25	49.787	Down
STXBP5L	-2.95619	2.4259	-11.184	8.51e-27	1.14e-25	49.7612	Down
CDH23	-2.14849	5.54073	-11.1812	8.74e-27	1.17e-25	49.7348	Down
GALNT17	-2.5353	5.14862	-11.1801	8.83e-27	1.18e-25	49.7245	Down
PTPRT	-2.66629	2.79304	-11.1797	8.86e-27	1.19e-25	49.7214	Down
MSTN	-2.3086	2.34096	-11.1794	8.89e-27	1.19e-25	49.7179	Down
S100A2	2.7444	7.24313	11.1775	9.05e-27	1.21e-25	49.7	Up
LGR4	-1.87117	11.149	-11.1768	9.11e-27	1.22e-25	49.6937	Down
SENCR	-1.87951	2.9631	-11.1735	9.41e-27	1.26e-25	49.6621	Down
TPRG1L	-1.29859	11.587	-11.1709	9.64e-27	1.29e-25	49.6376	Down
CATSPERG	-1.70938	5.31105	-11.1698	9.74e-27	1.3e-25	49.6275	Down
MEP1A	-3.38187	11.1441	-11.1664	1.01e-26	1.34e-25	49.5953	Down
RNASE1	-1.9284	11.6684	-11.1645	1.02e-26	1.36e-25	49.5778	Down
GRID2	-1.62837	0.630433	-11.1637	1.03e-26	1.37e-25	49.57	Down
MGP	-2.83939	10.1821	-11.1631	1.04e-26	1.38e-25	49.5645	Down
LINC02287	-1.14566	0.432815	-11.1626	1.04e-26	1.39e-25	49.5596	Down
CSMD1	-2.45677	1.77961	-11.1599	1.07e-26	1.42e-25	49.5337	Down
FLI1	-2.02846	7.88741	-11.1588	1.08e-26	1.44e-25	49.5238	Down
LOC101927417	-1.12184	0.410194	-11.1517	1.16e-26	1.54e-25	49.4566	Down
TMEM132B	-2.44812	3.7852	-11.1516	1.16e-26	1.54e-25	49.4554	Down
PHYHD1	-2.24072	5.64157	-11.151	1.16e-26	1.55e-25	49.45	Down
LINC02206	-0.878543	0.292602	-11.1509	1.17e-26	1.55e-25	49.4486	Down
KBTBD13	-0.844395	0.29398	-11.148	1.2e-26	1.59e-25	49.4219	Down
LOC100505501	-2.5179	5.21118	-11.1479	1.2e-26	1.59e-25	49.4205	Down
AOX1	-2.93713	6.09609	-11.1465	1.22e-26	1.61e-25	49.4079	Down
SLC31A2	-1.96361	5.00124	-11.1422	1.27e-26	1.68e-25	49.3673	Down
GAPT	-2.69271	4.29969	-11.142	1.27e-26	1.68e-25	49.3647	Down
PGM5P3-AS1	-1.24678	0.480717	-11.1417	1.27e-26	1.68e-25	49.362	Down
TCEA3	-2.24152	10.6331	-11.14	1.29e-26	1.71e-25	49.3463	Down
ZNF135	-2.36568	4.62254	-11.1397	1.3e-26	1.71e-25	49.3433	Down
SMPD3	-1.99906	10.16	-11.1369	1.33e-26	1.76e-25	49.3172	Down
CTXND1	-3.2557	2.97317	-11.1367	1.33e-26	1.76e-25	49.3151	Down
PHGR1	-2.58745	12.0468	-11.1312	1.41e-26	1.85e-25	49.2638	Down
LIPH	-1.90641	10.8363	-11.1284	1.44e-26	1.9e-25	49.2374	Down
AHNAK	-2.30551	13.7659	-11.1269	1.46e-26	1.93e-25	49.2232	Down
CCDC169	-2.71657	1.82552	-11.1232	1.52e-26	2e-25	49.188	Down
ST6GALNAC3	-2.12125	5.81344	-11.1226	1.53e-26	2.01e-25	49.182	Down
FGF13-AS1	-1.60049	0.645622	-11.1214	1.54e-26	2.03e-25	49.1706	Down
NRG4	-2.37165	3.43399	-11.1213	1.55e-26	2.03e-25	49.17	Down
HSPB7	-3.33673	6.57914	-11.1205	1.56e-26	2.04e-25	49.1627	Down
CDHR2	-2.94794	9.99235	-11.1181	1.59e-26	2.09e-25	49.1396	Down
AMER3	-2.90384	1.85132	-11.1167	1.61e-26	2.12e-25	49.1264	Down
CPA3	-3.12462	7.28579	-11.1131	1.67e-26	2.19e-25	49.0934	Down
ULBP1	2.6397	4.21442	11.108	1.75e-26	2.3e-25	49.0449	Up
NIT1	-1.17875	9.84939	-11.1068	1.77e-26	2.32e-25	49.0336	Down
RBMS3	-2.38144	6.57006	-11.1043	1.82e-26	2.38e-25	49.0097	Down
LOC101928994	-2.4298	3.00136	-11.1038	1.82e-26	2.39e-25	49.0056	Down
MT1L	-2.38091	4.84681	-11.1024	1.85e-26	2.42e-25	48.9922	Down
KCNAB1	-2.32717	5.32632	-11.1023	1.85e-26	2.42e-25	48.991	Down
CD180	-2.44417	6.31915	-11.0972	1.94e-26	2.54e-25	48.9434	Down
CPQ	-1.94927	9.06155	-11.0957	1.97e-26	2.57e-25	48.9294	Down
C1QA	-2.18596	10.7094	-11.0946	1.99e-26	2.6e-25	48.9186	Down
FAM214A	-1.88009	9.01776	-11.0941	2e-26	2.61e-25	48.9139	Down
SCN4A	-2.48027	2.70912	-11.0939	2e-26	2.61e-25	48.9121	Down
SMIM10L2B	-2.09836	3.9939	-11.0938	2.01e-26	2.62e-25	48.911	Down
CTHRC1	2.68564	9.16818	11.0924	2.03e-26	2.65e-25	48.8986	Up
TRAK2	-1.63979	10.6365	-11.0886	2.11e-26	2.74e-25	48.863	Down
TMEM127	-1.37512	11.8884	-11.087	2.14e-26	2.78e-25	48.8474	Down
RXRA	-1.50064	11.3372	-11.0858	2.16e-26	2.81e-25	48.8366	Down
DIXDC1	-1.97646	8.77849	-11.0824	2.23e-26	2.91e-25	48.8045	Down
SMKR1	2.77398	5.17859	11.082	2.24e-26	2.92e-25	48.8002	Up
HRASLS5	-3.12795	3.22163	-11.0718	2.47e-26	3.21e-25	48.7044	Down
ITGB7	-2.14698	6.99827	-11.0717	2.47e-26	3.21e-25	48.7041	Down
RNF125	-2.34243	7.95879	-11.0707	2.5e-26	3.24e-25	48.6946	Down
ADAMTS12	2.56303	8.8401	11.0698	2.52e-26	3.27e-25	48.6861	Up
JAM3	-1.95978	8.68547	-11.0662	2.61e-26	3.38e-25	48.6522	Down
AQP11	-1.44703	6.81238	-11.0658	2.62e-26	3.39e-25	48.6481	Down
MOB3A	-1.38099	10.2454	-11.0647	2.64e-26	3.42e-25	48.6378	Down
WDR7	-1.71299	8.67018	-11.0633	2.68e-26	3.47e-25	48.6249	Down
SLC6A2	-2.2131	0.998377	-11.0594	2.78e-26	3.59e-25	48.5884	Down
MAP1LC3C	-1.94327	1.71175	-11.0572	2.84e-26	3.67e-25	48.5676	Down
CAMP	-1.89263	1.43724	-11.0554	2.89e-26	3.73e-25	48.5506	Down
TSPAN3	-1.4357	13.5622	-11.0494	3.06e-26	3.95e-25	48.4942	Down
SEPT12	-1.46257	0.910104	-11.0485	3.08e-26	3.98e-25	48.4863	Down
CMKLR1	-2.28224	7.71794	-11.0459	3.16e-26	4.07e-25	48.4623	Down
PTGES2-AS1	2.21379	4.38352	11.0438	3.22e-26	4.15e-25	48.4424	Up
WFIKKN2	-2.19729	1.82493	-11.0436	3.23e-26	4.16e-25	48.4407	Down
ULBP2	2.66178	4.97914	11.0435	3.23e-26	4.16e-25	48.4395	Up
NCAM1-AS1	-1.20643	0.52726	-11.0423	3.27e-26	4.21e-25	48.4284	Down
CCL21	-3.71308	8.04393	-11.0422	3.27e-26	4.21e-25	48.4269	Down
SLC24A4	-2.06082	3.46059	-11.0377	3.41e-26	4.39e-25	48.3849	Down
ACADM	-1.93868	10.2184	-11.0353	3.49e-26	4.49e-25	48.3622	Down
AK5	-2.40396	3.84332	-11.035	3.5e-26	4.5e-25	48.3598	Down
RECK	-2.04231	7.39925	-11.0344	3.52e-26	4.52e-25	48.3538	Down
ZNF542P	-2.3085	5.7392	-11.0313	3.62e-26	4.65e-25	48.3254	Down
ROR1	-2.76085	5.96865	-11.0303	3.66e-26	4.7e-25	48.3156	Down
WNT7B	3.16063	3.96831	11.0279	3.75e-26	4.8e-25	48.2929	Up
AKAP5	-2.33674	7.19703	-11.0265	3.79e-26	4.86e-25	48.2802	Down
ZNF781	-2.17519	3.42159	-11.0264	3.8e-26	4.86e-25	48.2795	Down
ZADH2	-1.42471	10.3474	-11.0254	3.83e-26	4.91e-25	48.2695	Down
MIER1	-1.88786	10.4139	-11.0229	3.92e-26	5.02e-25	48.2464	Down
GTF2IRD1	1.63594	11.1034	11.022	3.96e-26	5.06e-25	48.2382	Up
TMIGD2	-2.09682	4.11553	-11.0207	4.01e-26	5.12e-25	48.2256	Down
CXCL1	2.39813	10.6567	11.0179	4.11e-26	5.26e-25	48.1997	Up
TNFAIP8L3	-2.42778	6.4145	-11.0178	4.12e-26	5.26e-25	48.1986	Down
GP2	-4.45671	3.80579	-11.0163	4.18e-26	5.33e-25	48.1847	Down
RHOC	-1.46487	12.765	-11.0148	4.24e-26	5.41e-25	48.1703	Down
KCNMB2	-2.27317	1.92846	-11.0134	4.29e-26	5.47e-25	48.1576	Down
MIR4537	-1.64132	0.822501	-11.0128	4.32e-26	5.5e-25	48.1523	Down
OR8G5	-0.928285	0.218922	-11.0116	4.37e-26	5.56e-25	48.1409	Down
PABPC1L	2.35639	9.29324	11.0075	4.54e-26	5.78e-25	48.1026	Up
TJP3	-1.65483	11.5879	-11.0039	4.69e-26	5.97e-25	48.069	Down
PRR5L	-1.57497	10.5612	-10.9963	5.05e-26	6.42e-25	47.9977	Down
SLC46A3	-1.92587	9.76177	-10.9945	5.13e-26	6.52e-25	47.9812	Down
MLXIPL	2.48765	9.88274	10.9917	5.27e-26	6.69e-25	47.9552	Up
TPSB2	-3.09009	7.05239	-10.9911	5.3e-26	6.73e-25	47.9496	Down
COMP	4.37287	7.27801	10.9887	5.42e-26	6.88e-25	47.9264	Up
[truncated: 9,353 more rows]
