# Supplementary material for: Construction of a prognostic signature associated with liver metastases for prognosis and immune response prediction in colorectal cancer
Source: Front Oncol. 2023 Jul 26;13:1234045. doi: 10.3389/fonc.2023.1234045 (PMC10411999; doi:10.3389/fonc.2023.1234045)
Supplement: Supplementary file 3 [file Table_2.xlsx]

## Sheet: Sheet1
GEO
	logFC	AveExpr	t	P.Value	FDR	B	sig
SERPINA3	4.84829	7.28596	10.7056	1.34e-13	2.62e-09	19.4502	Up
APCS	4.99997	6.25065	9.26408	1.01e-11	9.81e-08	15.744	Up
FGG	4.62732	6.48395	8.58649	8.37e-11	5.43e-07	13.8903	Up
FGB	5.31779	6.75468	8.1509	3.35e-10	1.63e-06	12.664	Up
SERPINA1	4.37134	8.7445	7.79817	1.05e-09	4.07e-06	11.6528	Up
HP	5.3216	7.74521	7.73721	1.28e-09	4.14e-06	11.4765	Up
ALB	5.63094	7.51556	7.66738	1.6e-09	4.45e-06	11.2741	Up
IGFBP1	4.5776	6.50438	7.5703	2.2e-09	5.34e-06	10.9917	Up
CP	4.01109	7.01783	7.19164	7.58e-09	1.64e-05	9.8808	Up
COLEC11	2.08558	6.4758	6.75959	3.15e-08	5.82e-05	8.59776	Up
NKX2_3	-1.25753	5.60178	-6.71946	3.6e-08	5.82e-05	8.4779	Down
APOA2	5.14871	6.83728	6.68781	4e-08	5.82e-05	8.3833	Up
ITIH2	2.78034	6.14068	6.67869	4.12e-08	5.82e-05	8.35603	Up
FGL1	3.80824	7.10416	6.67425	4.18e-08	5.82e-05	8.34273	Up
ITIH3	3.31712	6.988	6.62221	4.97e-08	6.45e-05	8.18703	Up
LRRN4CL	-0.694646	4.80651	-6.4356	9.23e-08	0.000112298	7.62751	Down
ACTG2	-3.48955	6.84952	-6.4149	9.89e-08	0.000113208	7.56533	Down
APOA1	3.76441	7.93292	6.36792	1.16e-07	0.000124961	7.42418	Up
TM4SF4	3.21067	6.34907	6.25125	1.7e-07	0.000174377	7.07338	Up
ORM2	3.72215	7.50658	6.16134	2.29e-07	0.000223288	6.80275	Up
TF	4.02237	7.11141	6.00511	3.85e-07	0.000357181	6.33227	Up
APOB	4.04238	5.80392	5.9527	4.59e-07	0.000405703	6.17439	Up
CDH2	1.61973	8.24853	5.9213	5.09e-07	0.000417247	6.07982	Up
FMO3	2.97157	6.20189	5.91801	5.15e-07	0.000417247	6.0699	Up
APOC3	3.72737	6.68979	5.64627	1.27e-06	0.000985243	5.25195	Up
ASGR2	2.79681	5.4979	5.61612	1.4e-06	0.00104364	5.16131	Up
DIO2	-1.76064	5.91393	-5.60557	1.45e-06	0.00104364	5.12959	Down
GC	3.30374	5.3828	5.50739	2e-06	0.00132788	4.83476	Up
SERPINC1	3.62455	6.81803	5.50525	2.02e-06	0.00132788	4.82831	Up
ORM1	4.18419	7.88737	5.50069	2.05e-06	0.00132788	4.81465	Up
AMBP	2.84825	6.90106	5.31903	3.72e-06	0.0023367	4.27053	Up
KNG1	3.38103	6.25051	5.30242	3.93e-06	0.00239059	4.22088	Up
PCDH18	-1.94562	6.38825	-5.26999	4.37e-06	0.00257842	4.12403	Down
VWF	-1.43935	6.1867	-5.25004	4.67e-06	0.00267179	4.06448	Down
C9	3.20365	5.42484	5.22667	5.04e-06	0.00280208	3.99476	Up
APOH	3.36762	6.05492	5.21506	5.23e-06	0.00282984	3.96014	Up
FXYD2	0.908404	5.08252	5.19863	5.52e-06	0.00285251	3.91117	Up
CRP	1.26954	5.55217	5.19611	5.57e-06	0.00285251	3.90366	Up
ITIH4	2.07429	8.37407	5.14859	6.51e-06	0.00322648	3.76221	Up
VTN	2.21409	6.44917	5.14275	6.63e-06	0.00322648	3.74484	Up
CYP2E1	3.10252	5.76986	5.11422	7.28e-06	0.00345525	3.66	Up
CPB2	2.89378	5.15833	5.10321	7.55e-06	0.00348372	3.6273	Up
LIPC	1.80283	5.44805	5.09711	7.7e-06	0.00348372	3.60918	Up
HPX	2.80761	6.6658	4.95979	1.2e-05	0.00532289	3.20241	Up
CXCL6	1.92107	5.31562	4.92722	1.34e-05	0.0056001	3.10625	Up
MMP3	-2.14149	6.10379	-4.92517	1.35e-05	0.0056001	3.10018	Down
HRG	3.16599	5.78852	4.91372	1.4e-05	0.0056001	3.06642	Up
PROC	1.87637	5.77431	4.91227	1.4e-05	0.0056001	3.06214	Up
THBS4	-1.75322	5.95434	-4.91095	1.41e-05	0.0056001	3.05825	Down
LBP	1.8609	5.17275	4.87567	1.58e-05	0.00615205	2.95432	Up
C4BPA	2.83381	5.95499	4.86897	1.62e-05	0.00616353	2.93461	Up
PLG	2.66272	5.78204	4.84066	1.77e-05	0.00659987	2.85136	Up
FBLN1	-1.94126	7.36452	-4.8359	1.8e-05	0.00659987	2.83737	Down
SAA2_SAA4	2.79859	5.31427	4.80158	2.01e-05	0.00723616	2.73662	Up
CFHR2	2.80395	4.92453	4.78608	2.11e-05	0.00738314	2.69118	Up
UGT2B4	2.93881	5.20107	4.78008	2.15e-05	0.00738314	2.6736	Up
C5	1.83823	5.74145	4.77856	2.16e-05	0.00738314	2.66914	Up
FOXF1	-1.42104	7.23729	-4.76111	2.29e-05	0.00767509	2.61804	Down
TFR2	1.91314	6.16346	4.74276	2.43e-05	0.00800384	2.56434	Up
P2RY14	-0.795661	4.8951	-4.73566	2.48e-05	0.00805208	2.54359	Down
A1BG	2.52796	5.86724	4.71654	2.64e-05	0.00842194	2.48771	Up
CYP2C9	2.49163	6.02234	4.69899	2.79e-05	0.00876615	2.43649	Up
SERPINA5	1.81102	6.11797	4.66658	3.1e-05	0.00957132	2.34203	Up
APOC1	2.06186	10.6918	4.63473	3.43e-05	0.0104327	2.24936	Up
OXCT1	-0.985624	5.92406	-4.62444	3.55e-05	0.0106078	2.21945	Down
DEFB1	2.06005	6.93913	4.6199	3.6e-05	0.0106078	2.20626	Up
HPR	2.24395	5.33887	4.56993	4.22e-05	0.0122552	2.06137	Up
TFPI	1.18315	8.19699	4.54675	4.54e-05	0.0129392	1.99431	Up
KRT7	1.21376	5.83017	4.54363	4.59e-05	0.0129392	1.98529	Up
UGT2B7	2.51901	7.23999	4.53786	4.67e-05	0.0129905	1.96861	Up
COLEC10	0.877148	5.25591	4.50715	5.15e-05	0.0141201	1.87997	Up
LEAP2	1.9068	6.97633	4.50111	5.25e-05	0.0141936	1.86255	Up
MFAP5	-1.69296	5.29937	-4.48364	5.55e-05	0.0147962	1.81225	Down
CTSK	-1.74683	9.4525	-4.4711	5.77e-05	0.0151882	1.77614	Down
SPARCL1	-2.20156	8.16639	-4.44267	6.32e-05	0.0163962	1.69445	Down
LECT2	1.95579	5.45101	4.42389	6.7e-05	0.0171696	1.64057	Up
ARG1	2.51634	5.22292	4.40523	7.11e-05	0.0178167	1.58712	Up
F5	2.17299	6.24879	4.40393	7.14e-05	0.0178167	1.5834	Up
C8B	1.61437	6.23535	4.38381	7.61e-05	0.0187423	1.52587	Up
DPYS	2.23234	5.21972	4.37908	7.72e-05	0.0187862	1.51233	Up
CLMP	-0.746764	5.16937	-4.36771	8e-05	0.01923	1.47986	Down
CAV1	-1.22615	8.44035	-4.36134	8.17e-05	0.0193797	1.46169	Down
C8A	2.0057	4.97228	4.35141	8.42e-05	0.0197535	1.43336	Up
AKR1C4	2.03254	5.3771	4.33021	9e-05	0.0207539	1.37296	Up
ADH4	2.91985	5.58036	4.32809	9.06e-05	0.0207539	1.36693	Up
DES	-1.87365	6.53065	-4.31176	9.54e-05	0.0215231	1.32048	Down
HPD	1.76063	5.0418	4.30907	9.62e-05	0.0215231	1.31282	Up
SERPINF2	1.88218	7.06941	4.29512	0.000100509	0.0219788	1.2732	Up
C8G	1.33408	6.16497	4.29024	0.000102056	0.0220691	1.25935	Up
CREB3L3	0.811282	5.97555	4.26527	0.000110341	0.0235985	1.18857	Up
COL12A1	-1.06548	5.53186	-4.26152	0.00011164	0.0236166	1.17797	Down
CHL1	-1.014	4.90842	-4.25637	0.000113449	0.0236868	1.16339	Down
F2	1.66615	7.46716	4.2526	0.000114793	0.0236868	1.15271	Up
AGT	2.15889	8.83351	4.25029	0.000115622	0.0236868	1.14619	Up
SLC24A3	-1.12167	5.3364	-4.24143	0.000118863	0.0240971	1.12113	Down
ANGPTL2	-1.34465	6.68614	-4.20682	0.000132386	0.0265618	1.02348	Down
FHL1	-1.10912	9.30557	-4.18416	0.000142042	0.0282084	0.959693	Down
SAA2	0.840532	4.40915	4.17721	0.000145142	0.0283307	0.940138	Up
HAMP	0.694102	9.54227	4.17626	0.000145569	0.0283307	0.937472	Up
C6	2.11629	5.91143	4.17193	0.000147538	0.0284296	0.925303	Up
PBX1	-0.833043	5.90951	-4.15612	0.000154947	0.0295645	0.880929	Down
SERPINA4	1.15107	5.53532	4.12132	0.000172555	0.0321819	0.783474	Up
VIP	-1.46821	5.33258	-4.12014	0.000173184	0.0321819	0.78018	Down
SULT2A1	2.33547	4.83235	4.11448	0.000176237	0.0321819	0.764363	Up
SDS	1.38576	6.64227	4.11203	0.000177578	0.0321819	0.757503	Up
APOC1P1	1.471	5.62642	4.11044	0.000178451	0.0321819	0.753062	Up
CYP8B1	1.77576	5.00265	4.11019	0.000178586	0.0321819	0.752377	Up
BAAT	1.88618	5.35162	4.09051	0.00018976	0.0338818	0.697452	Up
ASGR1	1.31971	7.1417	4.07705	0.000197794	0.0347264	0.659934	Up
PLGLB2	2.01104	5.61645	4.07661	0.000198059	0.0347264	0.658722	Up
CFB	1.47157	10.3406	4.04524	0.000218102	0.0378991	0.571528	Up
SERPINA6	1.91322	7.13957	4.03309	0.000226385	0.038435	0.537819	Up
APOE	1.65092	10.4018	4.03205	0.000227111	0.038435	0.534927	Up
IFITM10	0.617213	5.62329	4.02024	0.000235483	0.0391577	0.502198	Up
APOC2	1.7831	5.87968	4.01782	0.000237228	0.0391577	0.495522	Up
LMO3	-0.718584	4.07882	-4.01756	0.000237417	0.0391577	0.494803	Down
TTR	2.35793	7.12502	4.01475	0.000239472	0.0391647	0.487012	Up
CYP2C8	2.43625	4.99175	4.0098	0.000243126	0.039431	0.473321	Up
PLGLA	1.91023	6.34861	4.00351	0.000247848	0.0396749	0.455936	Up
DIXDC1	-0.900971	7.33553	-4.00238	0.000248707	0.0396749	0.452807	Down
AGMO	1.37803	5.80829	3.99143	0.000257171	0.0406916	0.422562	Up
AHSG	1.86209	6.82249	3.98411	0.000262988	0.0412764	0.40235	Up
AADAC	1.83525	5.30425	3.96452	0.000279174	0.0431214	0.348389	Up
GABRP	1.16668	5.66952	3.96072	0.000282431	0.0432809	0.337913	Up
SFRP2	-2.44345	6.42655	-3.95613	0.000286401	0.0435464	0.325305	Down
TAT	1.88906	5.13824	3.95003	0.000291772	0.0436405	0.308523	Up
WNT5A	-1.17916	6.68485	-3.94813	0.000293464	0.0436405	0.303301	Down
TMEM27	0.962661	5.18559	3.94662	0.000294816	0.0436405	0.29915	Up
TMTC1	-0.72827	6.45089	-3.94531	0.000295989	0.0436405	0.295564	Down
CFHR3	1.43148	4.9998	3.93696	0.000303601	0.0444262	0.272636	Up
NR1H4	1.19706	4.97601	3.91842	0.000321184	0.0466484	0.221807	Up
SERPINA10	1.64842	5.01084	3.8993	0.000340359	0.0490672	0.16947	Up
TENM3	-1.18506	5.14727	-3.89509	0.000344728	0.0493316	0.157961	Down
LRRC15	-1.21975	5.01586	-3.89115	0.000348857	0.0495441	0.147217	Down
FBN2	-0.679789	4.36769	-3.88884	0.000351304	0.0495441	0.14091	Down
