# Supplementary material for: Construction of a prognostic signature associated with liver metastases for prognosis and immune response prediction in colorectal cancer
Source: Front Oncol. 2023 Jul 26;13:1234045. doi: 10.3389/fonc.2023.1234045 (PMC10411999; doi:10.3389/fonc.2023.1234045)
Supplement: Supplementary file 5 [file Table_4.xlsx]

## Sheet: Sheet1
	TCGA									GEO
	logFC	AveExpr	t	P.Value	FDR	B	sig			logFC	AveExpr	t	P.Value	FDR	B	sig
IFITM10	-0.829499	6.70622	-4.61917	4.6e-06	1.24e-05	2.85215	Down		IFITM10	0.617213	5.62329	4.02024	0.000235483	0.0391577	0.502198	Up
HAMP	0.858742	3.14118	3.49965	0.000495895	0.00105821	-1.58051	Up		HAMP	0.694102	9.54227	4.17626	0.000145569	0.0283307	0.937472	Up
C8G	-2.24605	5.3384	-10.3261	2.45e-23	2.63e-22	41.8729	Down		C8G	1.33408	6.16497	4.29024	0.000102056	0.0220691	1.25935	Up
UGT2B7	-2.05353	6.06388	-6.66998	5.26e-11	2.27e-10	13.8907	Down		UGT2B7	2.51901	7.23999	4.53786	4.67e-05	0.0129905	1.96861	Up
SFRP2	-3.35048	9.10629	-7.81612	2.04e-14	1.18e-13	21.5937	Down		SFRP2	-2.44345	6.42655	-3.95613	0.000286401	0.0435464	0.325305	Down
MMP3	4.06467	9.0623	12.2046	3.77e-31	6.55e-30	59.7031	Up		MMP3	-2.14149	6.10379	-4.92517	1.35e-05	0.0056001	3.10018	Down
HPD	-1.36026	3.11942	-7.33456	6.27e-13	3.18e-12	18.2301	Down		HPD	1.76063	5.0418	4.30907	9.62e-05	0.0215231	1.31282	Up
COLEC11	-1.80423	4.6679	-8.77195	1.37e-17	9.99e-17	28.7918	Down		COLEC11	2.08558	6.4758	6.75959	3.15e-08	5.82e-05	8.59776	Up
APOE	-1.25255	11.0052	-4.73296	2.69e-06	7.41e-06	3.3674	Down		APOE	1.65092	10.4018	4.03205	0.000227111	0.038435	0.534927	Up
SERPINA1	-0.675425	12.5611	-2.54975	0.0109957	0.0191931	-4.41275	Down		SERPINA10	1.64842	5.01084	3.8993	0.000340359	0.0490672	0.16947	Up
THBS4	-3.27527	6.57049	-8.90488	4.71e-18	3.55e-17	29.8458	Down		THBS4	-1.75322	5.95434	-4.91095	1.41e-05	0.0056001	3.05825	Down
